# Supplementary material for: Equivalence of the GeneXpert System and GeneXpert Omni System for tuberculosis and rifampicin resistance detection
Source: PLoS One. 2021 Dec 17;16(12):e0261442. doi: 10.1371/journal.pone.0261442 (PMC8682871; doi:10.1371/journal.pone.0261442)
Supplement: S2 File — (XLSX) [file pone.0261442.s002.xlsx]

## Sheet: CLINICAL
OSR Testing Results																FIND Sample Information											Omni Results fom Cepheid
Date Tested	Strain/Sample ID	GX Ultra Cart SN	GX Initial	GX Repeat 1	GX Repeat 2	GX Result- TB	GX Result- TB Level	GX Result- RIF	Omni Ultra Cart SN	Omni Initial	Omni Repeat 1	Omni Repeat 2	Omni Result- TB	Omni Result- TB Level	Omni Result- RIF	Box	OS Patient ID	Culture	Country	Initial Xpert Mtb RIF	Initial Xpert	rpoB	RIF pDST	RIF MIC	FM	Grade	Omni Assay	Omni Assay Version	Omni Sample ID	Omni Cartridge S/N	Omni Reagent Lot ID	Omni Instrument S/N	Omni Module S/N	Omni S/W Version	Omni Start Time	Omni Test Result	Omni Analyte Name (SPC)	Omni Analyte Result (SPC)	Omni Ct (SPC)	Omni EndPt (SPC)	Omni Analyte Name (IS1081-IS6110)	Omni Analyte Result (IS1081-IS6110)	Omni Ct (IS1081-IS6110)	Omni EndPt (IS1081-IS6110)	Omni Analyte Name (rpoB1)	Omni Analyte Result (rpoB1)	Omni Ct (rpoB1)	Omni EndPt (rpoB1)	Omni Analyte Name (rpoB2)
2020-01-09	18367	7965; 7966	Error	Valid	Not Done	Det	High	Det	9960	Valid	Not Done	Not Done	Det	High	Det	5	TB002240225	Pos	Moldova	Pos	Det		R				MTB-RIF Ultra RUO OM	6	18367	568049960	8498	1000001417	2100000402	1.2	2020-09-01 00:08:34	MTB DETECTED HIGH;RIF Resistance DETECTED	SPC	NA	29.6	133	IS1081-IS6110	NA	15.8	502	rpoB1	POS	18.4	516	rpoB2
2020-01-09	19265	7962	Valid	Not Done	Not Done	Det	High	Det	7964; 9802; 9903	Invalid	Invalid	Valid	Det	High	Det	5	TB002240217	Pos	Moldova	Pos	Det		R				MTB-RIF Ultra RUO OM	6	19265(3)	568049903	8498	1000001431	2100000416	1.2	2020-09-01 04:09:33	MTB DETECTED HIGH;RIF Resistance DETECTED	SPC	NA	34.8	95	IS1081-IS6110	NA	15.7	612	rpoB1	POS	16.6	565	rpoB2
2020-01-09	19139	7973	Valid	Not Done	Not Done	Det	High	Det	7978	Valid	Not Done	Not Done	Det	High	Det	5	TB002240224	Pos	Moldova	Pos	Det		R				MTB-RIF Ultra RUO OM	6	19139	568047978	8498	1000001368	2100000348	1.2	2020-09-01 00:09:11	MTB DETECTED HIGH;RIF Resistance DETECTED	SPC	NA	29	157	IS1081-IS6110	NA	15.7	595	rpoB1	POS	17.3	604	rpoB2
2020-01-09	NEG-6	9950	Valid	Not Done	Not Done	Not Det	N/A	N/A	7968	Valid	Not Done	Not Done	Not Det	N/A	N/A		NA	NA									MTB-RIF Ultra RUO OM	6	Neg6	568047968	8498	1000001474	2100000441	1.2	2020-09-01 00:10:27	MTB NOT DETECTED	SPC	PASS	24.8	150	IS1081-IS6110	FAIL	0	1	rpoB1	INVALID	0	7	rpoB2
2020-01-09	18193	9809	Valid	Not Done	Not Done	Det	Medium	Det	9806	Valid	Not Done	Not Done	Det	Medium	Det	5	TB002240220	Pos	Moldova	Pos	Det	S450L	R	>20	Pos	Scanty	MTB-RIF Ultra RUO OM	6	18193	568049806	8498	1000001368	2100000348	1.2	2020-09-01 02:48:39	MTB DETECTED MEDIUM;RIF Resistance DETECTED	SPC	NA	26.3	173	IS1081-IS6110	NA	15.9	607	rpoB1	POS	20	564	rpoB2
2020-01-09	19276	9787	Valid	Not Done	Not Done	Det	Medium	Det	9781	Valid	Not Done	Not Done	Det	Low	Det	5	TB002240221	Pos	Moldova	Pos	Det		R				MTB-RIF Ultra RUO OM	6	19276	568049781	8498	1000001474	2100000441	1.2	2020-09-01 02:50:40	MTB DETECTED LOW;RIF Resistance DETECTED	SPC	NA	27.5	139	IS1081-IS6110	NA	16.9	642	rpoB1	POS	22.8	514	rpoB2
2020-01-09	17880	9801	Valid	Not Done	Not Done	Det	High	Det	7967	Valid	Not Done	Not Done	Det	High	Det	5	TB002240226	Pos	Moldova	Pos	Det		R				MTB-RIF Ultra RUO OM	6	17880	568047967	8498	1000001404	2100000379	1.2	2020-09-01 02:51:02	MTB DETECTED HIGH;RIF Resistance DETECTED	SPC	NA	29.2	144	IS1081-IS6110	NA	15.7	561	rpoB1	POS	17.3	582	rpoB2
2020-01-09	17890	9808	Valid	Not Done	Not Done	Det	High	Det	9807	Valid	Not Done	Not Done	Det	High	Det	5	TB002240219	Pos	Moldova	Pos	Det	S450L	R	>20	Pos	1+	MTB-RIF Ultra RUO OM	6	17890	568049807	8498	1000001417	2100000402	1.2	2020-09-01 02:52:02	MTB DETECTED HIGH;RIF Resistance DETECTED	SPC	NA	28.6	138	IS1081-IS6110	NA	15.8	515	rpoB1	POS	18.4	525	rpoB2
2020-01-09	1143530	9883	Valid	Not Done	Not Done	Det	Medium	Det	9885	Valid	Not Done	Not Done	Det	Medium	Det	7	TB002133530	Pos	Vietnam	Pos	Det	S450L	R	>20	Pos	1+	MTB-RIF Ultra RUO OM	6	1143530	568049885	8498	1000001474	2100000441	1.2	2020-09-01 04:17:35	MTB DETECTED MEDIUM;RIF Resistance DETECTED	SPC	NA	28.7	146	IS1081-IS6110	NA	15.8	578	rpoB1	POS	19.3	553	rpoB2
2020-01-09	1143538	9887	Valid	Not Done	Not Done	Det	Very Low	Not Det	9884	Valid	Not Done	Not Done	Det	Very Low	Det	7	TB002133538	Pos	Vietnam	Pos	Det	H445Y	R	>20	Neg		MTB-RIF Ultra RUO OM	6	1143558	568049884	8498	1000001404	2100000379	1.2	2020-01-09 04:18:00	MTB DETECTED VERY LOW;RIF Resistance DETECTED	SPC	NA	24.1	175	IS1081-IS6110	NA	20.2	670	rpoB1	POS	29.2	350	rpoB2
2020-01-09	1143522	9811	Valid	Not Done	Not Done	Det	Low	Det	9810	Valid	Not Done	Not Done	Det	Low	Det	7	TB002133522	Pos	Vietnam	Pos	Det	H445L	I	1	Pos	1+	MTB-RIF Ultra RUO OM	6	1143522	568049810	8498	1000001368	2100000348	1.2	2020-09-01 04:18:39	MTB DETECTED LOW;RIF Resistance DETECTED	SPC	NA	25.3	181	IS1081-IS6110	NA	17.3	646	rpoB1	POS	23.5	511	rpoB2
2020-01-09	1143533	9886	Valid	Not Done	Not Done	Det	High	Det	9881	Valid	Not Done	Not Done	Det	High	Det	7	TB002133533	Pos	Vietnam	Pos	Det	H445Y	R	>20	Pos	3+	MTB-RIF Ultra RUO OM	6	1143533	568049881	8498	1000001417	2100000402	1.2	2020-09-01 04:19:26	MTB DETECTED HIGH;RIF Resistance DETECTED	SPC	NA	33.1	134	IS1081-IS6110	NA	15.8	528	rpoB1	POS	17.3	550	rpoB2
2020-01-09	1143546	9869	Valid	Not Done	Not Done	Det	Low	Det	9904	Valid	Not Done	Not Done	Det	Low	Det	7	TB002133546	Pos	Vietnam	Pos	Det	S450L	R	>20	Pos	Scanty	MTB-RIF Ultra RUO OM	6	1143546	568049904	8498	1000001368	2100000348	1.2	2020-09-01 05:49:37	MTB DETECTED LOW;RIF Resistance DETECTED	SPC	NA	25.5	175	IS1081-IS6110	NA	20.7	662	rpoB1	POS	26	448	rpoB2
2020-01-09	1143548	9940	Valid	Not Done	Not Done	Det	Medium	Det	9941	Valid	Not Done	Not Done	Det	Medium	Det	7	TB002133548	Pos	Vietnam	Pos	Det	S450L	R	>20	Pos	1+	MTB-RIF Ultra RUO OM	6	1143548	568049941	8498	1000001417	2100000402	1.2	2020-09-01 05:50:21	MTB DETECTED MEDIUM;RIF Resistance DETECTED	SPC	NA	28.1	140	IS1081-IS6110	NA	16	561	rpoB1	POS	20.4	525	rpoB2
2020-01-09	1143542	9868	Valid	Not Done	Not Done	Det	High	Det	9872	Valid	Not Done	Not Done	Det	High	Det	7	TB002133542	Pos	Vietnam	Pos	Det	S450L	R	>20	Pos	3+	MTB-RIF Ultra RUO OM	6	1143542	568049872	8498	1000001474	2100000441	1.2	2020-09-01 05:50:45	MTB DETECTED HIGH;RIF Resistance DETECTED	SPC	NA	28.2	142	IS1081-IS6110	NA	15.8	530	rpoB1	POS	18.9	516	rpoB2
2020-01-09	1143545	9880	Valid	Not Done	Not Done	Det	High	Det	9879	Valid	Not Done	Not Done	Det	High	Det	7	TB002133545	Pos	Vietnam	Pos	Det	S450L	R	>20	Pos	3+	MTB-RIF Ultra RUO OM	6	1143545	568049879	8498	1000001404	2100000379	1.2	2020-09-01 05:51:16	MTB DETECTED HIGH;RIF Resistance DETECTED	SPC	NA	30.3	153	IS1081-IS6110	NA	15.7	615	rpoB1	POS	17.3	648	rpoB2
2020-02-09	1143547	9942	Valid	Not Done	Not Done	Det	High	Indeterminate	9838	Valid	Not Done	Not Done	Det	High	Not Det	7	TB002133547	Pos	Vietnam	Pos	Det	Q432P	R	>20	Pos	2+	MTB-RIF Ultra RUO OM	6	3547	568049938	8498	1000001417	2100000402	1.2	2020-09-02 00:02:23	MTB DETECTED HIGH;RIF Resistance NOT DETECTED	SPC	NA	30.1	140	IS1081-IS6110	NA	15.8	518	rpoB1	POS	19.2	373	rpoB2
2020-02-09	1143552	9838; 9944	Error	Valid	Not Done	Det	High	Indeterminate	9863	Valid	Not Done	Not Done	Det	High	Indeterminate	7	TB002133552	Pos	Vietnam	Pos	Det	Q429H	R	>20	Pos	3+	MTB-RIF Ultra RUO OM	6	3552	568049863	8498	1000001368	2100000348	1.2	2020-09-02 00:04:25	MTB DETECTED HIGH;RIF Resistance INDETERMINATE	SPC	NA	31.4	144	IS1081-IS6110	NA	15.6	531	rpoB1	POS	20.8	196	rpoB2
2020-02-09	1143553	9937	Valid	Not Done	Not Done	Det	Very Low	Det	9989	Valid	Not Done	Not Done	Det	Low	Det	7	TB002133553	Pos	Vietnam	Pos	Det	H445R	R	>20	Pos	1+	MTB-RIF Ultra RUO OM	6	3553	568049899	8498	1000001404	2100000379	1.2	2020-09-02 00:03:53	MTB DETECTED LOW;RIF Resistance DETECTED	SPC	NA	34.6	113	IS1081-IS6110	NA	16	591	rpoB1	POS	27.3	436	rpoB2
2020-02-09	1143556	9312	Valid	Not Done	Not Done	Det	High	Det	9309	Valid	Not Done	Not Done	Det	Medium	Det	7	TB002133556	Pos	Vietnam	Pos	Det	D435V	R	20	Pos	1+	MTB-RIF Ultra RUO OM	6	1143556	568049309	8498	1000001417	2100000402	1.2	2020-09-02 01:34:36	MTB DETECTED MEDIUM;RIF Resistance DETECTED	SPC	NA	30.7	136	IS1081-IS6110	NA	15.9	511	rpoB1	POS	19.1	551	rpoB2
2020-02-09	1143557	9931	Valid	Not Done	Not Done	Det	High	Det	9943	Valid	Not Done	Not Done	Det	High	Det	7	TB002133557	Pos	Vietnam	Pos	Det	Q432K	R	>20	Pos	2+	MTB-RIF Ultra RUO OM	6	1143557	568049943	8498	1000001404	2100000379	1.2	2020-09-02 01:36:08	MTB DETECTED HIGH;RIF Resistance DETECTED	SPC	NA	27.3	168	IS1081-IS6110	NA	15.9	604	rpoB1	POS	18.3	360	rpoB2
2020-02-09	1143558	9355	Valid	Not Done	Not Done	Det	Medium	Det	9896	Valid	Not Done	Not Done	Det	Medium	Det	7	TB002133558	Pos	Vietnam	Pos	Det	H445D	R	>20	Pos	1+	MTB-RIF Ultra RUO OM	6	1143558	568049896	8498	1000001368	2100000348	1.2	2020-09-02 01:34:03	MTB DETECTED MEDIUM;RIF Resistance DETECTED	SPC	NA	27	146	IS1081-IS6110	NA	15.8	548	rpoB1	POS	19.4	559	rpoB2
2020-02-09	1143559	9897	Valid	Not Done	Not Done	Det	High	Det	9939	Valid	Not Done	Not Done	Det	High	Det	7	TB002133559	Pos	Vietnam	Pos	Det	S450L	R	>20	Pos	3+	MTB-RIF Ultra RUO OM	6	1143559	568049939	8498	1000001474	2100000441	1.2	2020-09-02 01:35:12	MTB DETECTED HIGH;RIF Resistance DETECTED	SPC	NA	32	123	IS1081-IS6110	NA	15.7	538	rpoB1	POS	17.5	558	rpoB2
2020-02-09	1143560	9372; 9399	Error	Valid	Not Done	Det	High	Det	9386	Valid	Not Done	Not Done	Det	High	Det	7	TB002133560	Pos	Vietnam	Pos	Det	H445D	R	>20	Pos	3+	MTB-RIF Ultra RUO OM	6	1143560	568049386	8498	1000001474	2100000441	1.2	2020-09-02 03:15:53	MTB DETECTED HIGH;RIF Resistance DETECTED	SPC	NA	31.3	138	IS1081-IS6110	NA	15.7	577	rpoB1	POS	17.2	577	rpoB2
2020-02-09	1143561	9385	Valid	Not Done	Not Done	Det	High	Det	9387	Valid	Not Done	Not Done	Det	High	Det	8	TB002133561	Pos	Vietnam	Pos	Det	H445R	R	>20	Pos	3+	MTB-RIF Ultra RUO OM	6	1143561	568049387	8498	1000001368	2100000348	1.2	2020-09-02 03:15:00	MTB DETECTED HIGH;RIF Resistance DETECTED	SPC	NA	31.4	149	IS1081-IS6110	NA	15.7	609	rpoB1	POS	16.9	597	rpoB2
2020-02-09	1143564	9384	Valid	Not Done	Not Done	Det	High	Det	9371	Valid	Not Done	Not Done	Det	High	Det	8	TB002133564	Pos	Vietnam	Pos	Det	Q432K	R	>20	Pos	3+	MTB-RIF Ultra RUO OM	6	1143564	568049371	8498	1000001417	2100000402	1.2	2020-09-02 03:14:13	MTB DETECTED HIGH;RIF Resistance DETECTED	SPC	NA	33.6	139	IS1081-IS6110	NA	15.9	551	rpoB1	POS	19.5	314	rpoB2
2020-02-09	1143566	9404	Valid	Not Done	Not Done	Det	High	Det	9410	Valid	Not Done	Not Done	Det	High	Det	8	TB002133566	Pos	Vietnam	Pos	Det	H445R	R	>20	Pos	1+	MTB-RIF Ultra RUO OM	6	1143566	568049410	8498	1000001404	2100000379	1.2	2020-09-02 03:15:34	MTB DETECTED HIGH;RIF Resistance DETECTED	SPC	NA	30.2	153	IS1081-IS6110	NA	15.7	589	rpoB1	POS	16.9	623	rpoB2
2020-02-09	1143567	9405	Valid	Not Done	Not Done	Det	Medium	Det	9412	Valid	Not Done	Not Done	Det	Medium	Det	8	TB002133567	Pos	Vietnam	Pos	Det	D435V	R	20	Pos	Scanty	MTB-RIF Ultra RUO OM	6	1143567	568049412	8498	1000001474	2100000441	1.2	2020-09-02 04:47:49	MTB DETECTED MEDIUM;RIF Resistance DETECTED	SPC	NA	26.3	162	IS1081-IS6110	NA	15.8	538	rpoB1	POS	20	528	rpoB2
2020-02-09	1143570	9397	Valid	Not Done	Not Done	Det	High	Det	9411	Valid	Not Done	Not Done	Det	High	Det	8	TB002133570	Pos	Vietnam	Pos	Det	H445P	R	>20	Pos	1+	MTB-RIF Ultra RUO OM	6	1143570	568049411	8498	1000001368	2100000348	1.2	2020-09-02 04:46:35	MTB DETECTED HIGH;RIF Resistance DETECTED	SPC	NA	31.1	147	IS1081-IS6110	NA	15.7	617	rpoB1	POS	17.1	626	rpoB2
2020-02-09	1143571	9400	Valid	Not Done	Not Done	Det	High	Det	9398	Valid	Not Done	Not Done	Det	High	Det	8	TB002133571	Pos	Vietnam	Pos	Det	H445Y	R	>20	Pos	3+	MTB-RIF Ultra RUO OM	6	1143571	568048085	8498	1000001404	2100000379	1.2	2020-09-02 04:49:18	MTB DETECTED HIGH;RIF Resistance DETECTED	SPC	NA	30.3	145	IS1081-IS6110	NA	15.8	637	rpoB1	POS	17.1	650	rpoB2
2020-02-09	1143572	9406	Valid	Not Done	Not Done	Det	High	Det	8085	Valid	Not Done	Not Done	Det	High	Det	8	TB002133572	Pos	Vietnam	Pos	Det	D435V	R	20	Pos	1+	MTB-RIF Ultra RUO OM	6	1143572	568049398	8498	1000001417	2100000402	1.2	2020-09-02 04:47:22	MTB DETECTED HIGH;RIF Resistance DETECTED	SPC	NA	31.5	125	IS1081-IS6110	NA	15.7	484	rpoB1	POS	17.3	530	rpoB2
2020-02-09	NEG-7	9833	Valid	Not Done	Not Done	Not Det	N/A	N/A	9882	Valid	Not Done	Not Done	Not Det	N/A	N/A		NA										MTB-RIF Ultra RUO OM	6	Neg7	568049882	8498	1000001474	2100000441	1.2	2020-09-02 00:02:59	MTB NOT DETECTED	SPC	PASS	25.1	141	IS1081-IS6110	FAIL	0	-1	rpoB1	INVALID	0	7	rpoB2
2020-03-09	1143573105	8090; 9311	Error	Valid	Not Done	Det	Medium	Det	8087	Valid	Not Done	Not Done	Det	Low	Det	8	TB002133573	Pos	Vietnam	Pos	Det	S450L	R	>20	Neg		MTB-RIF Ultra RUO OM	6	1143573105	568048087	8498	1000001404	2100000379	1.2	2020-09-03 00:57:46	MTB DETECTED LOW;RIF Resistance DETECTED	SPC	NA	26.1	155	IS1081-IS6110	NA	16.1	638	rpoB1	POS	21.6	559	rpoB2
2020-03-09	1143574101	8086	Valid	Not Done	Not Done	Det	High	Det	9310	Valid	Not Done	Not Done	Det	Medium	Det	8	TB002133574	Pos	Vietnam	Pos	Det	S450L	R	>20	Neg		MTB-RIF Ultra RUO OM	6	1143574101	568049310	8498	1000001474	2100000441	1.2	2020-09-03 00:59:31	MTB DETECTED MEDIUM;RIF Resistance DETECTED	SPC	NA	27.4	140	IS1081-IS6110	NA	16	558	rpoB1	POS	20.7	523	rpoB2
2020-03-09	1143579108	8123	Valid	Not Done	Not Done	Det	Medium	Det	9303	Valid	Not Done	Not Done	Det	High	Det	8	TB002133579	Pos	Vietnam	Pos	Det	S450L	R	>20	Pos	Scanty	MTB-RIF Ultra RUO OM	6	1143579108	568049303	8498	1000001368	2100000348	1.2	2020-09-03 00:57:25	MTB DETECTED HIGH;RIF Resistance DETECTED	SPC	NA	27.5	171	IS1081-IS6110	NA	15.7	613	rpoB1	POS	18.5	633	rpoB2
2020-03-09	1143580101	9328	Valid	Not Done	Not Done	Det	Low	Det	9327	Valid	Not Done	Not Done	Det	Low	Det	8	TB002133580	Pos	Vietnam	Pos	Det	H445Y	R	>20	Pos	Scanty	MTB-RIF Ultra RUO OM	6	1143580101	568049327	8498	1000001368	2100000348	1.2	2020-09-03 02:43:04	MTB DETECTED LOW;RIF Resistance DETECTED	SPC	NA	25.6	167	IS1081-IS6110	NA	18.9	685	rpoB1	POS	26.6	430	rpoB2
2020-03-09	1143582101	9326	Valid	Not Done	Not Done	Det	High	Indeterminate	9333	Valid	Not Done	Not Done	Det	High	Not Det	8	TB002133582	Pos	Vietnam	Pos	Det	Q432P	R	>20	Pos	3+	MTB-RIF Ultra RUO OM	6	1143582101	568049333	8498	1000001474	2100000441	1.2	2020-09-03 02:44:18	MTB DETECTED HIGH;RIF Resistance NOT DETECTED	SPC	NA	33.4	121	IS1081-IS6110	NA	15.7	494	rpoB1	POS	17.3	341	rpoB2
2020-03-09	1143583108	9315	Valid	Not Done	Not Done	Det	High	Det	9320	Valid	Not Done	Not Done	Det	High	Det	8	TB002133583	Pos	Vietnam	Pos	Det	H445D	R	>20	Pos	3+	MTB-RIF Ultra RUO OM	6	1143583108	568049320	8498	1000001404	2100000379	1.2	2020-09-03 02:45:29	MTB DETECTED HIGH;RIF Resistance DETECTED	SPC	NA	29.1	142	IS1081-IS6110	NA	15.6	528	rpoB1	POS	17.2	570	rpoB2
2020-03-09	1143586104	9325	Valid	Not Done	Not Done	Det	High	Det	9321	Valid	Not Done	Not Done	Det	High	Det	8	TB002133586	Pos	Vietnam	Pos	Det	S450L	R	>20	Pos	3+	MTB-RIF Ultra RUO OM	6	1143586104	568049321	8498	1000001417	2100000402	1.2	2020-09-03 02:43:55	MTB DETECTED HIGH;RIF Resistance DETECTED	SPC	NA	32.8	139	IS1081-IS6110	NA	15.8	573	rpoB1	POS	17	555	rpoB2
2020-03-09	1143587104	7830	Valid	Not Done	Not Done	Det	Low	Det	7845	Valid	Not Done	Not Done	Det	Low	Det	8/9	TB002133587	Pos	Vietnam	Pos	Det	S450L	R	>20	Pos	3+	MTB-RIF Ultra RUO OM	6	1143587104	568047845	8498	1000001417	2100000402	1.2	2020-09-03 04:12:36	MTB DETECTED LOW;RIF Resistance DETECTED	SPC	NA	27.6	138	IS1081-IS6110	NA	16.3	572	rpoB1	POS	22.8	470	rpoB2
2020-03-09	1143588109	7847	Valid	Not Done	Not Done	Det	Low	Det	7825	Valid	Not Done	Not Done	Det	Low	Det	8	TB002133588	Pos	Vietnam	Pos	Det	S450L	R	>20	Pos	Scanty	MTB-RIF Ultra RUO OM	6	1143588109	568047825	8498	1000001368	2100000348	1.2	2020-09-03 04:13:03	MTB DETECTED LOW;RIF Resistance DETECTED	SPC	NA	25.6	159	IS1081-IS6110	NA	16.4	620	rpoB1	POS	23.3	489	rpoB2
2020-03-09	1143592107	9322	Valid	Not Done	Not Done	Det	High	Det	9324	Valid	Not Done	Not Done	Det	High	Det	9	TB002133592	Pos	Vietnam	Pos	Det	D435V	R	>20	Pos	3+	MTB-RIF Ultra RUO OM	6	1143592107	568049324	8498	1000001474	2100000441	1.2	2020-09-03 04:14:19	MTB DETECTED HIGH;RIF Resistance DETECTED	SPC	NA	31.7	130	IS1081-IS6110	NA	15.7	520	rpoB1	POS	17	533	rpoB2
2020-03-09	1143593107	9797	Valid	Not Done	Not Done	Det	Low	Det	9814	Valid	Not Done	Not Done	Det	Low	Det	9	TB002133593	Pos	Vietnam	Pos	Det	H445D	R	>20	Pos	Scanty	MTB-RIF Ultra RUO OM	6	1143593107	568049814	8498	1000001404	2100000379	1.2	2020-09-03 06:05:32	MTB DETECTED LOW;RIF Resistance DETECTED	SPC	NA	25.9	156	IS1081-IS6110	NA	21.2	666	rpoB1	POS	26.3	429	rpoB2
2020-03-09	1143594104	7838	Valid	Not Done	Not Done	Det	High	Det	7846	Valid	Not Done	Not Done	Det	High	Det	9	TB002133594	Pos	Vietnam	Pos	Det	H445D	R	>20	Pos	1+	MTB-RIF Ultra RUO OM	6	1143594104	568047846	8498	1000001404	2100000379	1.2	2020-09-03 04:15:50	MTB DETECTED HIGH;RIF Resistance DETECTED	SPC	NA	27.4	156	IS1081-IS6110	NA	15.7	600	rpoB1	POS	18	637	rpoB2
2020-03-09	1143595106	9792	Valid	Not Done	Not Done	Det	Medium	Det	9696	Valid	Not Done	Not Done	Det	Low	Det	9	TB002133595	Pos	Vietnam	Pos	Det	S450L	R	>20	Pos	Scanty	MTB-RIF Ultra RUO OM	6	1143595106	568049696	8498	1000001474	2100000441	1.2	2020-09-03 06:05:10	MTB DETECTED LOW;RIF Resistance DETECTED	SPC	NA	27.1	143	IS1081-IS6110	NA	16	569	rpoB1	POS	22	475	rpoB2
2020-03-09	1143598107	7833	Valid	Not Done	Not Done	Det	High	Det	7834	Valid	Not Done	Not Done	Det	High	Det	9	TB002133598	Pos	Vietnam	Pos	Det	S450L	R	>20	Pos	3+	MTB-RIF Ultra RUO OM	6	1143598107	568047834	8498	1000001368	2100000348	1.2	2020-09-03 06:03:45	MTB DETECTED HIGH;RIF Resistance DETECTED	SPC	NA	30.7	142	IS1081-IS6110	NA	15.7	575	rpoB1	POS	16.7	574	rpoB2
2020-03-09	1143599110	7835	Valid	Not Done	Not Done	Det	High	Det	7836	Valid	Not Done	Not Done	Det	Medium	Det	9	TB002133599	Pos	Vietnam	Pos	Det	D435V	R		Pos	Scanty	MTB-RIF Ultra RUO OM	6	1143599110	568047836	8498	1000001417	2100000402	1.2	2020-09-03 06:04:14	MTB DETECTED MEDIUM;RIF Resistance DETECTED	SPC	NA	29.5	139	IS1081-IS6110	NA	15.9	530	rpoB1	POS	18.5	528	rpoB2
2020-03-09	NEG-8	8088	Valid	Not Done	Not Done	Not Det	N/A	N/A	8089	Valid	Not Done	Not Done	Not Det	N/A	N/A		NA										MTB-RIF Ultra RUO OM	6	Neg8	568048089	8498	1000001417	2100000402	1.2	2020-09-03 00:56:37	MTB NOT DETECTED	SPC	PASS	26.3	136	IS1081-IS6110	FAIL	0	-1	rpoB1	INVALID	0	6	rpoB2
2020-04-09	1143622	9874	Valid	Not Done	Not Done	Det	Low	Det	9698	Valid	Not Done	Not Done	Det	Low	Det	9	TB002133622	Pos	Vietnam	Pos	Det	L430P; D435G	R	20	Pos	Scanty	MTB-RIF Ultra RUO OM	6	1143622204	568049698	8498	1000001417	2100000402	1.2	2020-09-03 23:50:29	MTB DETECTED LOW;RIF Resistance DETECTED	SPC	NA	26.5	153	IS1081-IS6110	NA	17.6	591	rpoB1	POS	28.7	223	rpoB2
2020-04-09	1143623	9704	Valid	Not Done	Not Done	Det	Very Low	Det	9705	Valid	Not Done	Not Done	Det	Very Low	Det	9	TB002133623	Pos	Vietnam	Pos	Det	S450L	R	>20	Neg		MTB-RIF Ultra RUO OM	6	1143623101	568049705	8498	1000001368	2100000348	1.2	2020-09-03 23:49:53	MTB DETECTED VERY LOW;RIF Resistance DETECTED	SPC	NA	25.2	156	IS1081-IS6110	NA	21.4	645	rpoB1	POS	29.9	323	rpoB2
2020-04-09	1143624	9834	Valid	Not Done	Not Done	Det	High	Det	9804	Valid	Not Done	Not Done	Det	Medium	Det	9	TB002133624	Pos	Vietnam	Pos	Det	H445Y	R	>20	Pos	1+	MTB-RIF Ultra RUO OM	6	1143624102	568049804	8498	1000001474	2100000441	1.2	2020-09-03 23:51:05	MTB DETECTED MEDIUM;RIF Resistance DETECTED	SPC	NA	29	144	IS1081-IS6110	NA	15.8	565	rpoB1	POS	19.6	526	rpoB2
2020-04-09	1143629	9817	Valid	Not Done	Not Done	Det	High	Det	9839	Valid	Not Done	Not Done	Det	High	Det	9	TB002133629	Pos	Vietnam	Pos	Det	H445Y	R	>20	Pos	3+	MTB-RIF Ultra RUO OM	6	1143629101	568049839	8498	1000001474	2100000441	1.2	2020-09-04 01:53:54	MTB DETECTED HIGH;RIF Resistance DETECTED	SPC	NA	32.7	132	IS1081-IS6110	NA	15.7	545	rpoB1	POS	17	499	rpoB2
2020-04-09	1143631	9826	Valid	Not Done	Not Done	Det	High	Det	9382	Valid	Not Done	Not Done	Det	Medium	Det	9	TB002133631	Pos	Vietnam	Pos	Det	H445D	R	>20	Pos	2+	MTB-RIF Ultra RUO OM	6	1143637101	568049832	8498	1000001368	2100000348	1.2	2020-09-04 01:52:42	MTB DETECTED MEDIUM;RIF Resistance DETECTED	SPC	NA	29.8	146	IS1081-IS6110	NA	15.9	591	rpoB1	POS	19.7	592	rpoB2
2020-04-09	1143635	0029	Valid	Not Done	Not Done	Det	High	Det	0024	Valid	Not Done	Not Done	Det	Medium	Det	10	TB002133635	Pos	Vietnam	Pos	Det	D435G; L452P	R	>20	Pos	2+	MTB-RIF Ultra RUO OM	6	1143635203	568050024	8498	1000001368	2100000348	1.2	2020-09-04 03:29:17	MTB DETECTED MEDIUM;RIF Resistance DETECTED	SPC	NA	29.2	152	IS1081-IS6110	NA	15.7	591	rpoB1	POS	18.5	677	rpoB2
2020-04-09	1143637	9837	Valid	Not Done	Not Done	Det	High	Det	9875	Valid	Not Done	Not Done	Det	High	Det	9	TB002133637	Pos	Vietnam	Pos	Det	H445Y	R	>20	Pos	2+	MTB-RIF Ultra RUO OM	6	1143637101	568049875	8498	1000001404	2100000379	1.2	2020-09-04 01:53:11	MTB DETECTED HIGH;RIF Resistance DETECTED	SPC	NA	31.7	141	IS1081-IS6110	NA	15.6	578	rpoB1	POS	17	579	rpoB2
2020-04-09	1143638	0048; 0042	Invalid	Valid	Not Done	Det	High	Det	0034	Valid	Not Done	Not Done	Det	High	Det	9	TB002133638	Pos	Vietnam	Pos	Det	S450L	R	>20	Pos	3+	MTB-RIF Ultra RUO OM	6	1143638103	568050034	8498	1000001404	2100000379	1.2	2020-09-04 03:31:45	MTB DETECTED HIGH;RIF Resistance DETECTED	SPC	NA	35.7	121	IS1081-IS6110	NA	15.9	654	rpoB1	POS	16.8	617	rpoB2
2020-04-09	1143639	9835	Valid	Not Done	Not Done	Det	Medium	Det	9836	Valid	Not Done	Not Done	Det	Low	Det	9	TB002133639	Pos	Vietnam	Pos	Det	D435V	R	>20	Pos	1+	MTB-RIF Ultra RUO OM	6	1143639202	568049836	8498	1000001417	2100000402	1.2	2020-09-04 01:52:00	MTB DETECTED LOW;RIF Resistance DETECTED	SPC	NA	29.3	118	IS1081-IS6110	NA	16.2	570	rpoB1	POS	21.6	510	rpoB2
2020-04-09	1143640	0050	Valid	Not Done	Not Done	Det	High	Det	0041	Valid	Not Done	Not Done	Det	High	Det	9	TB002133640	Pos	Vietnam	Pos	Det	S450L	R	>20	Pos	3+	MTB-RIF Ultra RUO OM	6	1143640101	568050041	8498	1000001417	2100000402	1.2	2020-09-04 03:29:52	MTB DETECTED HIGH;RIF Resistance DETECTED	SPC	NA	34.1	121	IS1081-IS6110	NA	15.8	522	rpoB1	POS	17.5	521	rpoB2
2020-04-09	1143656	9691	Valid	Not Done	Not Done	Det	Trace	Indeterminate	9690	Valid	Not Done	Not Done	Not Det	N/A	N/A	10	TB002133656	Pos	Vietnam	Pos	Det	N437D; T444A; L452P	I	4	Neg		MTB-RIF Ultra RUO OM	6	1143656103	568049690	8498	1000001404	2100000379	1.2	2020-09-04 05:13:51	MTB NOT DETECTED	SPC	PASS	25.6	148	IS1081-IS6110	FAIL	0	1	rpoB1	INVALID	0	11	rpoB2
2020-04-09	1143664	9703	Valid	Not Done	Not Done	Det	High	Det	9700	Valid	Not Done	Not Done	Det	High	Det	10	TB002133664	Pos	Vietnam	Pos	Det	S441L	R	20	Pos	3+	MTB-RIF Ultra RUO OM	6	1143664201	568049700	8498	1000001474	2100000441	1.2	2020-09-04 05:14:12	MTB DETECTED HIGH;RIF Resistance DETECTED	SPC	NA	38.4	42	IS1081-IS6110	NA	15.6	496	rpoB1	POS	17.2	379	rpoB2
2020-04-09	1143667	0033	Valid	Not Done	Not Done	Det	High	Det	9687	Valid	Not Done	Not Done	Det	High	Det	10	TB002133667	Pos	Vietnam	Pos	Det	S450L	R	>20	Pos	2+	MTB-RIF Ultra RUO OM	6	1143667103	568049687	8498	1000001368	2100000348	1.2	2020-09-04 05:13:12	MTB DETECTED HIGH;RIF Resistance DETECTED	SPC	NA	33.6	131	IS1081-IS6110	NA	15.7	567	rpoB1	POS	18.1	574	rpoB2
2020-04-09	1143670	9706	Valid	Not Done	Not Done	Det	Low	Det	9707	Valid	Not Done	Not Done	Det	Low	Det	10	TB002133670	Pos	Vietnam	Pos	Det	S450L	R	>20	Pos	Scanty	MTB-RIF Ultra RUO OM	6	1143670201	568049707	8498	1000001417	2100000402	1.2	2020-09-04 05:11:46	MTB DETECTED LOW;RIF Resistance DETECTED	SPC	NA	27.7	146	IS1081-IS6110	NA	18.1	588	rpoB1	POS	26.6	406	rpoB2
2020-04-09	1143716	0051	Valid	Not Done	Not Done	Det	Medium	Not Det	0049	Valid	Not Done	Not Done	Det	Medium	Indeterminate	9	TB002133716	Pos	Vietnam	Pos	Det	wildtype	R		Pos	2+	MTB-RIF Ultra RUO OM	6	1143716103	568050049	8498	1000001474	2100000441	1.2	2020-09-04 03:30:42	MTB DETECTED MEDIUM;RIF Resistance INDETERMINATE	SPC	NA	29.4	139	IS1081-IS6110	NA	15.8	572	rpoB1	POS	20.9	373	rpoB2
2020-04-09	NEG-9	9797	Valid	Not Done	Not Done	Not Det	N/A	N/A	9803	Valid	Not Done	Not Done	Not Det	N/A	N/A		NA										MTB-RIF Ultra RUO OM	6	Neg9	568049803	8498	1000001404	2100000379	1.2	2020-09-03 23:51:44	MTB NOT DETECTED	SPC	PASS	25.9	145	IS1081-IS6110	FAIL	0	4	rpoB1	INVALID	0	18	rpoB2
2020-07-09	1143607	9722	Valid	Not Done	Not Done	Det	High	Det	9823	Valid	Not Done	Not Done	Det	High	Det	10	TB002133607	Pos	Vietnam	Pos	Det	S450L	R	>20	Pos	3+	MTB-RIF Ultra RUO OM	6	1143607202	568049823	8498	1000001404	2100000379	1.2	2020-09-07 02:23:26	MTB DETECTED HIGH;RIF Resistance DETECTED	SPC	NA	32	147	IS1081-IS6110	NA	15.7	605	rpoB1	POS	17.4	630	rpoB2
2020-07-09	1143610	9383	Valid	Not Done	Not Done	Det	Low	Not Det	9413	Valid	Not Done	Not Done	Det	Low	Not Det	10	TB002133610	Pos	Vietnam	Pos	Det	D435G; I491F	R	>20	Pos	Scanty	MTB-RIF Ultra RUO OM	6	1143610101	568049413	8498	1000001368	2100000348	1.2	2020-09-07 04:27:17	MTB DETECTED LOW;RIF Resistance NOT DETECTED	SPC	NA	25	192	IS1081-IS6110	NA	16.6	660	rpoB1	POS	23.1	596	rpoB2
2020-07-09	1143616	8029	Valid	Not Done	Not Done	Det	High	Det	8026	Valid	Not Done	Not Done	Det	High	Det	10	TB002133616	Pos	Vietnam	Pos	Det	D435V	R	20	Pos	3+	MTB-RIF Ultra RUO OM	6	1143616102	568048026	8498	1000001474	2100000441	1.2	2020-09-07 02:22:46	MTB DETECTED HIGH;RIF Resistance DETECTED	SPC	NA	30.6	131	IS1081-IS6110	NA	15.7	509	rpoB1	POS	17	533	rpoB2
2020-07-09	1143646	9816	Valid	Not Done	Not Done	Det	High	Indeterminate	9693	Valid	Not Done	Not Done	Det	Medium	Det	10	TB002133646	Pos	Vietnam	Pos	Det	Q432L; K446E	R	>20	Pos	2+	MTB-RIF Ultra RUO OM	6	1143646202	568049693	8498	1000001417	2100000402	1.2	2020-09-07 00:40:34	MTB DETECTED MEDIUM;RIF Resistance DETECTED	SPC	NA	31.7	126	IS1081-IS6110	NA	15.9	497	rpoB1	POS	19.3	376	rpoB2
2020-07-09	1143648	9686	Valid	Not Done	Not Done	Det	High	Det	9889	Valid	Not Done	Not Done	Det	High	Det	10	TB002133648	Pos	Vietnam	Pos	Det	H445Y	R	>20	Pos	3+	MTB-RIF Ultra RUO OM	6	1143648103	568049689	8498	1000001474	2100000441	1.2	2020-09-07 00:41:04	MTB DETECTED HIGH;RIF Resistance DETECTED	SPC	NA	33.5	134	IS1081-IS6110	NA	15.7	555	rpoB1	POS	17.2	560	rpoB2
2020-07-09	1143657	9825	Valid	Not Done	Not Done	Det	High	Det	8022	Valid	Not Done	Not Done	Det	High	Det	10	TB002133657	Pos	Vietnam	Pos	Det	N437D; T444A; L452P	R	>20	Pos	3+	MTB-RIF Ultra RUO OM	6	1143657202	568048022	8498	1000001417	2100000402	1.2	2020-09-07 02:22:26	MTB DETECTED HIGH;RIF Resistance DETECTED	SPC	NA	33.4	109	IS1081-IS6110	NA	15.8	490	rpoB1	POS	17.8	509	rpoB2
2020-07-09	1143665	9829	Valid	Not Done	Not Done	Det	High	Det	9822	Valid	Not Done	Not Done	Det	High	Det	10	TB002133665	Pos	Vietnam	Pos	Det	S450F	R	>20	Pos	3+	MTB-RIF Ultra RUO OM	6	1143665102	568049822	8498	1000001404	2100000379	1.2	2020-09-07 00:41:29	MTB DETECTED HIGH;RIF Resistance DETECTED	SPC	NA	32	135	IS1081-IS6110	NA	15.6	555	rpoB1	POS	17.3	553	rpoB2
2020-07-09	1143764	8023	Valid	Not Done	Not Done	Det	Low	Det	9820	Valid	Not Done	Not Done	Det	Low	Det	10	TB002133764	Pos	Vietnam	Pos	Det	wildtype	R		Pos	Scanty	MTB-RIF Ultra RUO OM	6	1143764105	568049820	8498	1000001368	2100000348	1.2	2020-09-07 02:21:54	MTB DETECTED LOW;RIF Resistance DETECTED	SPC	NA	27.1	159	IS1081-IS6110	NA	17.6	677	rpoB1	POS	25.1	491	rpoB2
2020-07-09	1720003	8014	Valid	Not Done	Not Done	Det	Trace	Indeterminate	8019	Valid	Not Done	Not Done	Det	Trace	Indeterminate	10	TB002220003	Pos	South Africa	Pos	Det	S450L	R	>20	Neg		MTB-RIF Ultra RUO OM	6	1720003103	568048019	8498	1000001474	2100000441	1.2	2020-09-07 04:29:02	MTB Trace DETECTED;RIF Resistance INDETERMINATE	SPC	FAIL	0	22	IS1081-IS6110	PASS	25.7	631	rpoB1	INVALID	0	3	rpoB2
2020-07-09	01670010106	8018	Valid	Not Done	Not Done	Det	Low	Det	8020	Valid	Not Done	Not Done	Det	Low	Det	5/6	TB002210010	Pos	Georgia	Pos	Det	S450F	R		Neg		MTB-RIF Ultra RUO OM	6	1670010106	568048020	8498	1000001417	2100000402	1.2	2020-09-07 04:28:08	MTB DETECTED LOW;RIF Resistance DETECTED	SPC	NA	28	138	IS1081-IS6110	NA	16	540	rpoB1	POS	21.3	469	rpoB2
2020-07-09	01670011110	8025; 9416	Error	Valid	Not Done	Det	High	Det	8024	Valid	Not Done	Not Done	Det	High	Det	6	TB002210011	Pos	Georgia	Pos	Det	S450L	R		Neg		MTB-RIF Ultra RUO OM	6	1670011110	568048024	8498	1000001404	2100000379	1.2	2020-09-07 04:30:15	MTB DETECTED HIGH;RIF Resistance DETECTED	SPC	NA	30.1	149	IS1081-IS6110	NA	15.6	568	rpoB1	POS	16.9	639	rpoB2
2020-07-09	01670033107	9437	Valid	Not Done	Not Done	Det	Medium	Det	9435	Valid	Not Done	Not Done	Det	Low	Det	6	TB002210033	Pos	Georgia	Pos	Det	D435V	R		Neg		MTB-RIF Ultra RUO OM	6	1670033107	568049435	8498	1000001417	2100000402	1.2	2020-09-07 06:02:19	MTB DETECTED LOW;RIF Resistance DETECTED	SPC	NA	27.6	133	IS1081-IS6110	NA	16.3	573	rpoB1	POS	22.5	498	rpoB2
2020-07-09	01670062101	9436	Valid	Not Done	Not Done	Det	High	Det	9417; 7903	Error	Valid	Not Done	Det	High	Indeterminate	6	TB002210062	Pos	Georgia	Pos	Det	L430P; D435G	R		Neg		MTB-RIF Ultra RUO OM	6	1670062101	568047903	8498	1000001431	2100000416	1.2	2020-09-07 07:10:35	MTB DETECTED HIGH;RIF Resistance INDETERMINATE	SPC	NA	29.6	155	IS1081-IS6110	NA	15.7	566	rpoB1	POS	17.8	363	rpoB2
2020-07-09	01670063103	9421	Valid	Not Done	Not Done	Det	Medium	Det	9418	Valid	Not Done	Not Done	Det	Medium	Not Det	6	TB002210063	Pos	Georgia	Pos	Det	wildtype	S		Neg		MTB-RIF Ultra RUO OM	6	1670063103	568049418	8498	1000001474	2100000441	1.2	2020-09-07 06:03:06	MTB DETECTED MEDIUM;RIF Resistance NOT DETECTED	SPC	NA	27.2	156	IS1081-IS6110	NA	16	600	rpoB1	POS	20.6	540	rpoB2
2020-07-09	01670072104	7914	Valid	Not Done	Not Done	Det	Medium	Det	7910	Valid	Not Done	Not Done	Det	Low	Det	6	TB002210072	Pos	Georgia	Pos	Det	S450L	R		Neg		MTB-RIF Ultra RUO OM	6	1670072104	568047910	8498	1000001368	2100000348	1.2	2020-09-07 06:01:45	MTB DETECTED LOW;RIF Resistance DETECTED	SPC	NA	26.5	163	IS1081-IS6110	NA	16.3	619	rpoB1	POS	22.4	521	rpoB2
2020-07-09	NEG-10	9821	Valid	Not Done	Not Done	Not Det	N/A	N/A	9748	Valid	Not Done	Not Done	Not Det	N/A	N/A		NA										MTB-RIF Ultra RUO OM	6	Neg10	568049748	8498	1000001368	2100000348	1.2	2020-09-07 00:39:47	MTB NOT DETECTED	SPC	PASS	26.5	143	IS1081-IS6110	FAIL	0	4	rpoB1	INVALID	0	6	rpoB2
2020-08-09	1143515	8060	Valid	Not Done	Not Done	Det	High	Det	8061	Valid	Not Done	Not Done	Det	High	Det	6/7	TB002133515	Pos	Vietnam	Pos	Det	H445Y	R	>20	Pos	3+	MTB-RIF Ultra RUO OM	6	1143515115	568048061	8498	1000001368	2100000348	1.2	2020-09-08 02:12:05	MTB DETECTED HIGH;RIF Resistance DETECTED	SPC	NA	32.4	138	IS1081-IS6110	NA	15.7	537	rpoB1	POS	16.8	460	rpoB2
2020-08-09	01670016107	8056	Valid	Not Done	Not Done	Det	High	Det	8062	Valid	Not Done	Not Done	Det	High	Det	5	TB002210016	Pos	Georgia	Pos	Det	S450F	R	>20	Pos	1+	MTB-RIF Ultra RUO OM	6	1670016107	568048062	8498	1000001417	2100000402	1.2	2020-09-08 02:11:29	MTB DETECTED HIGH;RIF Resistance DETECTED	SPC	NA	33.2	128	IS1081-IS6110	NA	15.8	517	rpoB1	POS	17.2	487	rpoB2
2020-08-09	01670057107	8054	Valid	Not Done	Not Done	Det	High	Det	8043	Valid	Not Done	Not Done	Det	High	Det	5	TB002210057	Pos	Georgia	Pos	Det	S450L	R		Pos	2+	MTB-RIF Ultra RUO OM	6	1670057107	568048043	8498	1000001404	2100000379	1.2	2020-09-08 02:12:51	MTB DETECTED HIGH;RIF Resistance DETECTED	SPC	NA	30.2	143	IS1081-IS6110	NA	15.6	541	rpoB1	POS	17.4	560	rpoB2
2020-08-09	NEG-11	7870	Valid	Not Done	Not Done	Not Det	N/A	N/A	7871	Valid	Not Done	Not Done	Not Det	N/A	N/A		NA										MTB-RIF Ultra RUO OM	6	Neg11	568047871	8498	1000001417	2100000402	1.2	2020-09-07 22:09:14	MTB NOT DETECTED	SPC	PASS	27.3	131	IS1081-IS6110	FAIL	0	0	rpoB1	INVALID	0	5	rpoB2
2020-08-09	OSR-1	7209	Valid	Not Done	Not Done	Not Det	N/A	N/A	7926	Valid	Not Done	Not Done	Not Det	N/A	N/A		NA	Neg	Italy			NA	NA	NA	NA	NA	MTB-RIF Ultra RUO OM	6	Osr1	568047926	8498	1000001404	2100000379	1.2	2020-09-07 22:08:12	MTB NOT DETECTED	SPC	PASS	27.4	159	IS1081-IS6110	FAIL	0	2	rpoB1	INVALID	0	13	rpoB2
2020-08-09	OSR-10	9352	Valid	Not Done	Not Done	Not Det	N/A	N/A	9350	Valid	Not Done	Not Done	Not Det	N/A	N/A		NA	Neg	Italy			NA	NA	NA	NA	NA	MTB-RIF Ultra RUO OM	6	Osr10	568049350	8498	1000001474	2100000441	1.2	2020-09-08 01:00:08	MTB NOT DETECTED	SPC	PASS	25.8	143	IS1081-IS6110	FAIL	0	1	rpoB1	INVALID	0	9	rpoB2
2020-08-09	OSR-11	9322	Valid	Not Done	Not Done	Not Det	N/A	N/A	9329	Valid	Not Done	Not Done	Not Det	N/A	N/A		NA	Neg	Italy			NA	NA	NA	NA	NA	MTB-RIF Ultra RUO OM	6	Osr11	568049329	8498	1000001404	2100000379	1.2	2020-09-08 01:00:42	MTB NOT DETECTED	SPC	PASS	26.4	135	IS1081-IS6110	FAIL	0	1	rpoB1	INVALID	0	14	rpoB2
2020-08-09	OSR-12	9337	Valid	Not Done	Not Done	Not Det	N/A	N/A	9348	Valid	Not Done	Not Done	Not Det	N/A	N/A		NA	Neg	Italy			NA	NA	NA	NA	NA	MTB-RIF Ultra RUO OM	6	Osr12	568049348	8498	1000001417	2100000402	1.2	2020-09-08 00:59:37	MTB NOT DETECTED	SPC	PASS	26.8	128	IS1081-IS6110	FAIL	0	-2	rpoB1	INVALID	0	9	rpoB2
2020-08-09	OSR-2	9338	Valid	Not Done	Not Done	Not Det	N/A	N/A	7885	Valid	Not Done	Not Done	Not Det	N/A	N/A		NA	Neg	Italy			NA	NA	NA	NA	NA	MTB-RIF Ultra RUO OM	6	Osr2	568047855	8498	1000001474	2100000441	1.2	2020-09-07 23:28:12	MTB NOT DETECTED	SPC	PASS	26.1	144	IS1081-IS6110	FAIL	0	2	rpoB1	INVALID	0	12	rpoB2
2020-08-09	OSR-3	7904	Valid	Not Done	Not Done	Not Det	N/A	N/A	7931	Valid	Not Done	Not Done	Not Det	N/A	N/A		NA	Neg	Italy			NA	NA	NA	NA	NA	MTB-RIF Ultra RUO OM	6	Osr3	568047931	8498	1000001474	2100000441	1.2	2020-09-07 22:08:44	MTB NOT DETECTED	SPC	PASS	25.7	142	IS1081-IS6110	FAIL	0	0	rpoB1	INVALID	0	6	rpoB2
2020-08-09	OSR-4	7917; 7872	Error	Valid	Not Done	Not Det	N/A	N/A	7911	Valid	Not Done	Not Done	Not Det	N/A	N/A		NA	Neg	Italy			NA	NA	NA	NA	NA	MTB-RIF Ultra RUO OM	6	Osr4	568047911	8498	1000001368	2100000348	1.2	2020-09-07 22:07:44	MTB NOT DETECTED	SPC	PASS	26.1	156	IS1081-IS6110	FAIL	0	2	rpoB1	INVALID	0	12	rpoB2
2020-08-09	OSR-5	7866	Valid	Not Done	Not Done	Not Det	N/A	N/A	7868	Valid	Not Done	Not Done	Not Det	N/A	N/A		NA	Neg	Italy			NA	NA	NA	NA	NA	MTB-RIF Ultra RUO OM	6	Osr5	568047875	8498	1000001368	2100000348	1.2	2020-09-07 23:27:15	MTB NOT DETECTED	SPC	PASS	25.3	159	IS1081-IS6110	FAIL	0	1	rpoB1	INVALID	0	6	rpoB2
2020-08-09	OSR-6	7861	Valid	Not Done	Not Done	Not Det	N/A	N/A	7875	Valid	Not Done	Not Done	Not Det	N/A	N/A		NA	Neg	Italy			NA	NA	NA	NA	NA	MTB-RIF Ultra RUO OM	6	Osr6	568047868	8498	1000001404	2100000379	1.2	2020-09-07 23:28:37	MTB NOT DETECTED	SPC	PASS	26.3	146	IS1081-IS6110	FAIL	0	1	rpoB1	INVALID	0	16	rpoB2
2020-08-09	OSR-7	7867	Valid	Not Done	Not Done	Not Det	N/A	N/A	7865	Valid	Not Done	Not Done	Not Det	N/A	N/A		NA	Neg	Italy			NA	NA	NA	NA	NA	MTB-RIF Ultra RUO OM	6	Osr7	568047867	8498	1000001417	2100000402	1.2	2020-09-07 23:27:41	MTB NOT DETECTED	SPC	PASS	26.6	127	IS1081-IS6110	FAIL	0	-1	rpoB1	INVALID	0	9	rpoB2
2020-08-09	OSR-8	8059	Valid	Not Done	Not Done	Not Det	N/A	N/A	9354	Valid	Not Done	Not Done	Not Det	N/A	N/A		NA	Neg	Italy			NA	NA	NA	NA	NA	MTB-RIF Ultra RUO OM	6	Osr8	568049354	8498	1000001474	2100000441	1.2	2020-09-08 02:14:04	MTB NOT DETECTED	SPC	PASS	26.6	133	IS1081-IS6110	FAIL	0	3	rpoB1	INVALID	0	9	rpoB2
2020-08-09	OSR-9	9347	Valid	Not Done	Not Done	Not Det	N/A	N/A	9353	Valid	Not Done	Not Done	Not Det	N/A	N/A		NA	Neg	Italy			NA	NA	NA	NA	NA	MTB-RIF Ultra RUO OM	6	Osr9	568049353	8498	1000001368	2100000348	1.2	2020-09-08 00:59:20	MTB NOT DETECTED	SPC	PASS	27.1	146	IS1081-IS6110	FAIL	0	0	rpoB1	INVALID	0	9	rpoB2
2020-09-09	OSR-26	7899	Valid	Not Done	Not Done	Not Det	N/A	N/A	7898	Valid	Not Done	Not Done	Not Det	N/A	N/A		NA	Neg	Italy			NA	NA	NA	NA	NA	MTB-RIF Ultra RUO OM	6	Osr26	568047898	8498	1000001474	2100000441	1.2	2020-09-09 02:42:42	MTB NOT DETECTED	SPC	PASS	26.6	134	IS1081-IS6110	FAIL	0	1	rpoB1	INVALID	0	8	rpoB2
2020-09-09	OSR-25	7878	Valid	Not Done	Not Done	Not Det	N/A	N/A	7890	Valid	Not Done	Not Done	Not Det	N/A	N/A		NA	Neg	Italy			NA	NA	NA	NA	NA	MTB-RIF Ultra RUO OM	6	Osr25	568047890	8498	1000001417	2100000402	1.2	2020-09-09 02:42:14	MTB NOT DETECTED	SPC	PASS	26.4	135	IS1081-IS6110	FAIL	0	2	rpoB1	INVALID	0	11	rpoB2
2020-09-09	OSR-24	7893	Valid	Not Done	Not Done	Not Det	N/A	N/A	7891	Valid	Not Done	Not Done	Not Det	N/A	N/A		NA	Neg	Italy			NA	NA	NA	NA	NA	MTB-RIF Ultra RUO OM	6	Osr24	568047891	8498	1000001404	2100000379	1.2	2020-09-09 02:40:36	MTB NOT DETECTED	SPC	PASS	26.7	145	IS1081-IS6110	FAIL	0	2	rpoB1	INVALID	0	6	rpoB2
2020-09-09	OSR-27	7879	Valid	Not Done	Not Done	Not Det	N/A	N/A	9452	Valid	Not Done	Not Done	Not Det	N/A	N/A		NA	Neg	Italy			NA	NA	NA	NA	NA	MTB-RIF Ultra RUO OM	6	Osr27	568049452	8498	1000001368	2100000348	1.2	2020-09-09 02:40:05	MTB NOT DETECTED	SPC	PASS	27.5	142	IS1081-IS6110	FAIL	0	4	rpoB1	INVALID	0	11	rpoB2
2020-09-09	OSR-22	0044	Valid	Not Done	Not Done	Not Det	N/A	N/A	0045	Valid	Not Done	Not Done	Not Det	N/A	N/A		NA	Neg	Italy			NA	NA	NA	NA	NA	MTB-RIF Ultra RUO OM	6	Osr22	568050045	8498	1000001404	2100000379	1.2	2020-09-09 01:06:39	MTB NOT DETECTED	SPC	PASS	27.9	141	IS1081-IS6110	FAIL	0	3	rpoB1	INVALID	0	14	rpoB2
2020-09-09	OSR-20	0037; 7897	Error	Valid	Not Done	Not Det	N/A	N/A	0043	Valid	Not Done	Not Done	Not Det	N/A	N/A		NA	Neg	Italy			NA	NA	NA	NA	NA	MTB-RIF Ultra RUO OM	6	Osr20	568050043	8498	1000001474	2100000441	1.2	2020-09-09 01:06:20	MTB NOT DETECTED	SPC	PASS	26.4	137	IS1081-IS6110	FAIL	0	2	rpoB1	INVALID	0	14	rpoB2
2020-09-09	OSR-23	0039	Valid	Not Done	Not Done	Not Det	N/A	N/A	0038	Valid	Not Done	Not Done	Not Det	N/A	N/A		NA	Neg	Italy			NA	NA	NA	NA	NA	MTB-RIF Ultra RUO OM	6	Osr23	568050038	8498	1000001417	2100000402	1.2	2020-09-09 01:05:46	MTB NOT DETECTED	SPC	PASS	28.3	128	IS1081-IS6110	FAIL	0	-1	rpoB1	INVALID	0	8	rpoB2
2020-09-09	OSR-21	7894	Valid	Not Done	Not Done	Not Det	N/A	N/A	7895	Valid	Not Done	Not Done	Not Det	N/A	N/A		NA	Neg	Italy			NA	NA	NA	NA	NA	MTB-RIF Ultra RUO OM	6	Osr21	568047895	8498	1000001368	2100000348	1.2	2020-09-09 01:05:10	MTB NOT DETECTED	SPC	PASS	25.3	156	IS1081-IS6110	FAIL	0	2	rpoB1	INVALID	0	9	rpoB2
2020-09-09	OSR-19	0032	Valid	Not Done	Not Done	Not Det	N/A	N/A	0035	Valid	Not Done	Not Done	Not Det	N/A	N/A		NA	Neg	Italy			NA	NA	NA	NA	NA	MTB-RIF Ultra RUO OM	6	Osr19	568050035	8498	1000001404	2100000379	1.2	2020-09-08 23:34:04	MTB NOT DETECTED	SPC	PASS	25.9	143	IS1081-IS6110	FAIL	0	2	rpoB1	INVALID	0	17	rpoB2
2020-09-09	OSR-16	7858	Valid	Not Done	Not Done	Not Det	N/A	N/A	7864	Valid	Not Done	Not Done	Not Det	N/A	N/A		NA	Neg	Italy			NA	NA	NA	NA	NA	MTB-RIF Ultra RUO OM	6	Osr16	568047864	8498	1000001474	2100000441	1.2	2020-09-08 23:33:40	MTB NOT DETECTED	SPC	PASS	26.2	133	IS1081-IS6110	FAIL	0	3	rpoB1	INVALID	0	14	rpoB2
2020-09-09	OSR-17	7863	Valid	Not Done	Not Done	Not Det	N/A	N/A	7859	Valid	Not Done	Not Done	Not Det	N/A	N/A		NA	Neg	Italy			NA	NA	NA	NA	NA	MTB-RIF Ultra RUO OM	6	Osr17	568047859	8498	1000001417	2100000402	1.2	2020-09-08 23:33:16	MTB NOT DETECTED	SPC	PASS	25	146	IS1081-IS6110	FAIL	0	0	rpoB1	INVALID	0	5	rpoB2
2020-09-09	OSR-18	0036	Valid	Not Done	Not Done	Not Det	N/A	N/A	0023	Valid	Not Done	Not Done	Not Det	N/A	N/A		NA	Neg	Italy			NA	NA	NA	NA	NA	MTB-RIF Ultra RUO OM	6	Osr18	568050023	8498	1000001368	2100000348	1.2	2020-09-08 23:32:53	MTB NOT DETECTED	SPC	PASS	26.1	156	IS1081-IS6110	FAIL	0	1	rpoB1	INVALID	0	10	rpoB2
2020-09-09	OSR-15	7849	Valid	Not Done	Not Done	Not Det	N/A	N/A	7854	Valid	Not Done	Not Done	Not Det	N/A	N/A		NA	Neg	Italy			NA	NA	NA	NA	NA	MTB-RIF Ultra RUO OM	6	Osr15	568047854	8498	1000001404	2100000379	1.2	2020-09-08 22:15:15	MTB NOT DETECTED	SPC	PASS	25.6	163	IS1081-IS6110	FAIL	0	2	rpoB1	INVALID	0	10	rpoB2
2020-09-09	NEG-12	9461	Valid	Not Done	Not Done	Not Det	N/A	N/A	7862	Valid	Not Done	Not Done	Not Det	N/A	N/A		NA										MTB-RIF Ultra RUO OM	6	Neg12	568047862	8498	1000001474	2100000441	1.2	2020-09-08 22:14:36	MTB NOT DETECTED	SPC	PASS	26.7	132	IS1081-IS6110	FAIL	0	0	rpoB1	INVALID	0	11	rpoB2
2020-09-09	OSR-14	7853	Valid	Not Done	Not Done	Not Det	N/A	N/A	9442	Valid	Not Done	Not Done	Not Det	N/A	N/A		NA	Neg	Italy			NA	NA	NA	NA	NA	MTB-RIF Ultra RUO OM	6	Osr14	568049442	8498	1000001417	2100000402	1.2	2020-09-08 22:14:06	MTB NOT DETECTED	SPC	PASS	27	137	IS1081-IS6110	FAIL	0	0	rpoB1	INVALID	0	8	rpoB2
2020-09-09	OSR-13	7848	Valid	Not Done	Not Done	Not Det	N/A	N/A	7860	Valid	Not Done	Not Done	Not Det	N/A	N/A		NA	Neg	Italy			NA	NA	NA	NA	NA	MTB-RIF Ultra RUO OM	6	Osr13	568047860	8498	1000001368	2100000348	1.2	2020-09-08 22:13:17	MTB NOT DETECTED	SPC	PASS	26.1	156	IS1081-IS6110	FAIL	0	2	rpoB1	INVALID	0	9	rpoB2
2020-10-09	01670078103	0001	Valid	Not Done	Not Done	Det	High	Det	0009	Valid	Not Done	Not Done	Det	Medium	Det	6	TB002210078	Pos	Georgia	Pos	Det	S450L	R		Neg		MTB-RIF Ultra RUO OM	6	1670078103	568050009	8498	1000001474	2100000441	1.2	2020-09-10 05:55:55	MTB DETECTED MEDIUM;RIF Resistance DETECTED	SPC	NA	28.7	129	IS1081-IS6110	NA	15.7	518	rpoB1	POS	19.2	497	rpoB2
2020-10-09	01670077103	0010	Valid	Not Done	Not Done	Det	High	Det	0000	Valid	Not Done	Not Done	Det	High	Det	6	TB002210077	Pos	Georgia	Pos	Det	S450L	R		Neg		MTB-RIF Ultra RUO OM	6	1670077103	568050000	8498	1000001417	2100000402	1.2	2020-09-10 05:55:28	MTB DETECTED HIGH;RIF Resistance DETECTED	SPC	NA	30.5	122	IS1081-IS6110	NA	15.8	500	rpoB1	POS	17.8	514	rpoB2
2020-10-09	01670022110	9423	Valid	Not Done	Not Done	Det	High	Det	9999	Valid	Not Done	Not Done	Det	Medium	Det	6	TB002210022	Pos	Georgia	Pos	Det	S450L	R		Neg		MTB-RIF Ultra RUO OM	6	1670022110	568049999	8498	1000001404	2100000379	1.2	2020-09-10 05:56:53	MTB DETECTED MEDIUM;RIF Resistance DETECTED	SPC	NA	27.8	153	IS1081-IS6110	NA	16	650	rpoB1	POS	20.1	614	rpoB2
2020-10-09	01950077	9554	Valid	Not Done	Not Done	Det	High	Det	9560; 9426	Invalid	Valid	Not Done	Det	High	Det	2	TB002240077	Pos	Moldova	Pos	Det	S450L	R		Pos	3+	MTB-RIF Ultra RUO OM	6	1950077105	568049426	8498	1000001368	2100000348	1.2	2020-09-10 05:44:25	MTB DETECTED HIGH;RIF Resistance DETECTED	SPC	NA	31.4	157	IS1081-IS6110	NA	15.7	560	rpoB1	POS	16.7	534	rpoB2
2020-10-09	01670003107	9425	Valid	Not Done	Not Done	Det	Low	Det	9563	Valid	Not Done	Not Done	Det	Trace	Indeterminate	6	TB002210003	Pos	Georgia	Pos	Det	S450L	R	>20	Neg		MTB-RIF Ultra RUO OM	6	1670003107	568049563	8498	1000001474	2100000441	1.2	2020-09-10 04:34:10	MTB Trace DETECTED;RIF Resistance INDETERMINATE	SPC	PASS	26.7	154	IS1081-IS6110	PASS	23.8	615	rpoB1	NEG	0	0	rpoB2
2020-10-09	01670005109	9422	Valid	Not Done	Not Done	Det	Low	Det	9432	Valid	Not Done	Not Done	Det	Low	Det	6	TB002210005	Pos	Georgia	Pos	Det	S450L	R	>20	Neg		MTB-RIF Ultra RUO OM	6	1670005109	568049432	8498	1000001404	2100000379	1.2	2020-09-10 04:34:31	MTB DETECTED LOW;RIF Resistance DETECTED	SPC	NA	26.2	156	IS1081-IS6110	NA	17.6	683	rpoB1	POS	24.6	496	rpoB2
2020-10-09	01670009105	9429	Valid	Not Done	Not Done	Det	Medium	Det	9424	Valid	Not Done	Not Done	Det	Low	Det	6	TB002210009	Pos	Georgia	Pos	Det	S450F	R		Neg		MTB-RIF Ultra RUO OM	6	1670009105	568049424	8498	1000001417	2100000402	1.2	2020-09-10 04:33:23	MTB DETECTED LOW;RIF Resistance DETECTED	SPC	NA	29	137	IS1081-IS6110	NA	17	597	rpoB1	POS	24.4	459	rpoB2
2020-10-09	01670069103	8079	Valid	Not Done	Not Done	Det	High	Det	9552	Valid	Not Done	Not Done	Det	High	Det	6	TB002210069	Pos	Georgia	Pos	Det	H445D	R		Pos	Scanty	MTB-RIF Ultra RUO OM	6	1670069103	568049552	8498	1000001474	2100000441	1.2	2020-09-10 01:41:13	MTB DETECTED HIGH;RIF Resistance DETECTED	SPC	NA	33.4	135	IS1081-IS6110	NA	15.8	537	rpoB1	POS	16.8	489	rpoB2
2020-10-09	01670046103	9562	Valid	Not Done	Not Done	Det	High	Det	9556	Valid	Not Done	Not Done	Det	High	Det	6	TB002210046	Pos	Georgia	Pos	Det	S450L	R		Neg		MTB-RIF Ultra RUO OM	6	1670046103	568049556	8498	1000001417	2100000402	1.2	2020-09-10 01:39:14	MTB DETECTED HIGH;RIF Resistance DETECTED	SPC	NA	31.5	138	IS1081-IS6110	NA	15.9	546	rpoB1	POS	18.5	526	rpoB2
2020-10-09	01670038103	9557	Valid	Not Done	Not Done	Det	Very Low	Det	9553	Valid	Not Done	Not Done	Det	Very Low	Det	6	TB002210038	Pos	Georgia	Pos	Det	L430P; D435G	R		Neg		MTB-RIF Ultra RUO OM	6	1670038103	568049553	8498	1000001404	2100000379	1.2	2020-09-10 01:40:22	MTB DETECTED VERY LOW;RIF Resistance DETECTED	SPC	NA	25.4	175	IS1081-IS6110	NA	20.9	690	rpoB1	POS	32.6	208	rpoB2
2020-10-09	01670041103	9551	Valid	Not Done	Not Done	Det	Medium	Det	9530	Valid	Not Done	Not Done	Det	Low	Det	6	TB002210041	Pos	Georgia	Pos	Det	S450L	R		Pos	Scanty	MTB-RIF Ultra RUO OM	6	1670041103	568049530	8498	1000001368	2100000348	1.2	2020-09-10 01:39:52	MTB DETECTED LOW;RIF Resistance DETECTED	SPC	NA	27	140	IS1081-IS6110	NA	16.5	602	rpoB1	POS	22	500	rpoB2
2020-10-09	01670054105	9441	Valid	Not Done	Not Done	Det	High	Det	8078	Valid	Not Done	Not Done	Det	High	Det	5	TB002210054	Pos	Georgia	Pos	Det	S450L	R		Neg		MTB-RIF Ultra RUO OM	6	1670054105	568048078	8498	1000001417	2100000402	1.2	2020-09-10 00:05:21	MTB DETECTED HIGH;RIF Resistance DETECTED	SPC	NA	30.3	134	IS1081-IS6110	NA	15.9	502	rpoB1	POS	18.5	527	rpoB2
2020-10-09	01670066103	9444	Valid	Not Done	Not Done	Det	Low	Det	9439	Valid	Not Done	Not Done	Det	Low	Det	5	TB002210066	Pos	Georgia	Pos	Det	S450L	R		Neg		MTB-RIF Ultra RUO OM	6	1670066103	568049439	8498	1000001368	2100000348	1.2	2020-09-10 00:04:35	MTB DETECTED LOW;RIF Resistance DETECTED	SPC	NA	25.8	156	IS1081-IS6110	NA	19.2	642	rpoB1	POS	28.9	369	rpoB2
2020-10-09	01670050107	9445	Valid	Not Done	Not Done	Det	Trace	Indeterminate	9454	Valid	Not Done	Not Done	Det	Very Low	Det	5	TB002210050	Pos	Georgia	Pos	Det	S450L	R		Neg		MTB-RIF Ultra RUO OM	6	1670050107	568049454	8498	1000001474	2100000441	1.2	2020-09-10 00:05:52	MTB DETECTED VERY LOW;RIF Resistance DETECTED	SPC	NA	24.7	164	IS1081-IS6110	NA	23	656	rpoB1	POS	32.8	239	rpoB2
2020-10-09	NEG-13	9440	Valid	Not Done	Not Done	Not Det	N/A	N/A	9443	Valid	Not Done	Not Done	Not Det	N/A	N/A		NA										MTB-RIF Ultra RUO OM	6	Neg13	568049443	8498	1000001404	2100000379	1.2	2020-09-10 00:06:59	MTB NOT DETECTED	SPC	PASS	28.1	127	IS1081-IS6110	FAIL	0	2	rpoB1	INVALID	0	15	rpoB2
2020-11-09	OSR-39	9714	Valid	Not Done	Not Done	Not Det	N/A	N/A	9715	Valid	Not Done	Not Done	Not Det	N/A	N/A		NA	Neg	Italy			NA	NA	NA	NA	NA	MTB-RIF Ultra RUO OM	6	Osr39	568049715	8498	1000001474	2100000441	1.2	2020-09-11 01:50:02	MTB NOT DETECTED	SPC	PASS	29.4	145	IS1081-IS6110	FAIL	0	1	rpoB1	INVALID	0	20	rpoB2
2020-11-09	OSR-40	9709	Valid	Not Done	Not Done	Not Det	N/A	N/A	9711	Valid	Not Done	Not Done	Not Det	N/A	N/A		NA	Neg	Italy			NA	NA	NA	NA	NA	MTB-RIF Ultra RUO OM	6	Osr40	568049711	8498	1000001368	2100000348	1.2	2020-09-11 01:48:47	MTB NOT DETECTED	SPC	PASS	27.6	149	IS1081-IS6110	FAIL	0	-1	rpoB1	INVALID	0	7	rpoB2
2020-11-09	OSR-35	9611	Valid	Not Done	Not Done	Not Det	N/A	N/A	9630	Valid	Not Done	Not Done	Not Det	N/A	N/A		NA	Neg	Italy			NA	NA	NA	NA	NA	MTB-RIF Ultra RUO OM	6	Osr35	568049630	8498	1000001368	2100000348	1.2	2020-09-11 00:02:36	MTB NOT DETECTED	SPC	PASS	26.3	137	IS1081-IS6110	FAIL	0	1	rpoB1	INVALID	0	9	rpoB2
2020-11-09	OSR-36	9635	Valid	Not Done	Not Done	Not Det	N/A	N/A	9629	Valid	Not Done	Not Done	Not Det	N/A	N/A		NA	Neg	Italy			NA	NA	NA	NA	NA	MTB-RIF Ultra RUO OM	6	Osr36	568049629	8498	1000001474	2100000441	1.2	2020-09-11 00:03:23	MTB NOT DETECTED	SPC	PASS	26.1	130	IS1081-IS6110	FAIL	0	3	rpoB1	INVALID	0	14	rpoB2
2020-11-09	OSR-37	9636	Valid	Not Done	Not Done	Not Det	N/A	N/A	9618	Valid	Not Done	Not Done	Not Det	N/A	N/A		NA	Neg	Italy			NA	NA	NA	NA	NA	MTB-RIF Ultra RUO OM	6	Osr37	568049618	8498	1000001404	2100000379	1.2	2020-09-11 00:03:52	MTB NOT DETECTED	SPC	PASS	26.8	144	IS1081-IS6110	FAIL	0	1	rpoB1	INVALID	0	10	rpoB2
2020-11-09	OSR-38	9637	Valid	Not Done	Not Done	Not Det	N/A	N/A	9699	Valid	Not Done	Not Done	Not Det	N/A	N/A		NA	Neg	Italy			NA	NA	NA	NA	NA	MTB-RIF Ultra RUO OM	6	Osr38	568049699	8498	1000001417	2100000402	1.2	2020-09-11 00:02:49	MTB NOT DETECTED	SPC	PASS	27.7	136	IS1081-IS6110	FAIL	0	0	rpoB1	INVALID	0	6	rpoB2
2020-11-09	OSR-30	9953	Valid	Not Done	Not Done	Not Det	N/A	N/A	9972	Valid	Not Done	Not Done	Not Det	N/A	N/A		NA	Neg	Italy			NA	NA	NA	NA	NA	MTB-RIF Ultra RUO OM	6	Osr30	568049972	8498	1000001368	2100000348	1.2	2020-09-10 22:49:34	MTB NOT DETECTED	SPC	PASS	24.7	168	IS1081-IS6110	FAIL	0	2	rpoB1	INVALID	0	7	rpoB2
2020-11-09	OSR-31	9970	Valid	Not Done	Not Done	Not Det	N/A	N/A	9969	Valid	Not Done	Not Done	Not Det	N/A	N/A		NA	Neg	Italy			NA	NA	NA	NA	NA	MTB-RIF Ultra RUO OM	6	Osr31	568049969	8498	1000001417	2100000402	1.2	2020-09-10 22:49:58	MTB NOT DETECTED	SPC	PASS	27.4	125	IS1081-IS6110	FAIL	0	-2	rpoB1	INVALID	0	6	rpoB2
2020-11-09	OSR-32	9964	Valid	Not Done	Not Done	Not Det	N/A	N/A	9634	Valid	Not Done	Not Done	Not Det	N/A	N/A		NA	Neg	Italy			NA	NA	NA	NA	NA	MTB-RIF Ultra RUO OM	6	Osr32	568049634	8498	1000001474	2100000441	1.2	2020-09-10 22:50:45	MTB NOT DETECTED	SPC	PASS	25.6	144	IS1081-IS6110	FAIL	0	3	rpoB1	INVALID	0	8	rpoB2
2020-11-09	OSR-34	9616	Valid	Not Done	Not Done	Not Det	N/A	N/A	9633	Valid	Not Done	Not Done	Not Det	N/A	N/A		NA	Neg	Italy			NA	NA	NA	NA	NA	MTB-RIF Ultra RUO OM	6	Osr34	568049633	8498	1000001404	2100000379	1.2	2020-09-10 22:50:54	MTB NOT DETECTED	SPC	PASS	24.7	152	IS1081-IS6110	FAIL	0	2	rpoB1	INVALID	0	14	rpoB2
2020-11-09	OSR-28	9954	Valid	Not Done	Not Done	Not Det	N/A	N/A	9952	Valid	Not Done	Not Done	Not Det	N/A	N/A		NA	Neg	Italy			NA	NA	NA	NA	NA	MTB-RIF Ultra RUO OM	6	Osr28	568049952	8498	1000001368	2100000348	1.2	2020-09-10 21:40:45	MTB NOT DETECTED	SPC	PASS	27.2	146	IS1081-IS6110	FAIL	0	2	rpoB1	INVALID	0	9	rpoB2
2020-11-09	OSR-29	9427	Valid	Not Done	Not Done	Not Det	N/A	N/A	9415	Valid	Not Done	Not Done	Not Det	N/A	N/A		NA	Neg	Italy			NA	NA	NA	NA	NA	MTB-RIF Ultra RUO OM	6	Osr29	568049415	8498	1000001404	2100000379	1.2	2020-09-10 21:41:56	MTB NOT DETECTED	SPC	PASS	24.7	167	IS1081-IS6110	FAIL	0	4	rpoB1	INVALID	0	15	rpoB2
2020-11-09	OSR-33	9420	Valid	Not Done	Not Done	Not Det	N/A	N/A	9955	Valid	Not Done	Not Done	Not Det	N/A	N/A		NA	Neg	Italy			NA	NA	NA	NA	NA	MTB-RIF Ultra RUO OM	6	Osr33	568049955	8498	1000001417	2100000402	1.2	2020-09-10 21:41:01	MTB NOT DETECTED	SPC	PASS	26.9	124	IS1081-IS6110	FAIL	0	0	rpoB1	INVALID	0	5	rpoB2
2020-11-09	NEG-14	9956	Valid	Not Done	Not Done	Not Det	N/A	N/A	9945	Valid	Not Done	Not Done	Not Det	N/A	N/A		NA										MTB-RIF Ultra RUO OM	6	Neg14	568049945	8498	1000001474	2100000441	1.2	2020-09-10 21:41:36	MTB NOT DETECTED	SPC	PASS	27.3	138	IS1081-IS6110	FAIL	0	1	rpoB1	INVALID	0	9	rpoB2
08.25.20	3145		Valid	Not Done	Not Done	Det	Low	Det	7996	Valid	Not Done	Not Done	Det	Very Low	Det	1	TB002240110	Pos	Moldova	Pos	Det		R				MTB-RIF Ultra RUO OM	6	3145	568047996	8498	1000001404	2100000379	1.2	2020-08-25 05:44:44	MTB DETECTED VERY LOW;RIF Resistance DETECTED	SPC	NA	26.4	160	IS1081-IS6110	NA	22.8	673	rpoB1	POS	30.9	292	rpoB2
08.25.20	3503		Valid	Not Done	Not Done	Det	High	Det	7991	Valid	Not Done	Not Done	Det	High	Det	1	TB002240116	Pos	Moldova	Pos	Det		R				MTB-RIF Ultra RUO OM	6	3503	568047991	8498	1000001474	2100000441	1.2	2020-08-25 05:42:28	MTB DETECTED HIGH;RIF Resistance DETECTED	SPC	NA	31.7	137	IS1081-IS6110	NA	15.7	544	rpoB1	POS	16.5	517	rpoB2
08.25.20	3743		Valid	Not Done	Not Done	Det	High	Det	7995	Valid	Not Done	Not Done	Det	High	Det	1	TB002240114	Pos	Moldova	Pos	Det		R				MTB-RIF Ultra RUO OM	6	3743	568047995	8498	1000001368	2100000348	1.2	2020-08-25 05:43:52	MTB DETECTED HIGH;RIF Resistance DETECTED	SPC	NA	29.2	157	IS1081-IS6110	NA	15.7	578	rpoB1	POS	17.6	598	rpoB2
08.25.20	4171		Valid	Not Done	Not Done	Det	High	Det	7990	Valid	Not Done	Not Done	Det	High	Det	1	TB002240113	Pos	Moldova	Pos	Det		R				MTB-RIF Ultra RUO OM	6	4171	568047990	8498	1000001417	2100000402	1.2	2020-08-25 05:46:14	MTB DETECTED HIGH;RIF Resistance DETECTED	SPC	NA	33.9	135	IS1081-IS6110	NA	15.9	543	rpoB1	POS	17.6	523	rpoB2
08.25.20	16870		Valid	Not Done	Not Done	Det	High	Det	7992	Valid	Not Done	Not Done	Det	High	Det	1	TB002240211	Pos	Moldova	Pos	Det	H445N	R	>20	Pos	3+	MTB-RIF Ultra RUO OM	6	16870	568047992	8498	1000001368	2100000348	1.2	2020-08-25 01:45:14	MTB DETECTED HIGH;RIF Resistance DETECTED	SPC	NA	32.2	150	IS1081-IS6110	NA	15.7	609	rpoB1	POS	16.8	586	rpoB2
08.25.20	16992		Valid	Not Done	Not Done	Det	High	Det	8010	Valid	Not Done	Not Done	Det	Medium	Det	1	TB002240212	Pos	Moldova	Pos	Det	S450L	R	>20	Pos	1+	MTB-RIF Ultra RUO OM	6	16992	568048010	8498	1000001404	2100000379	1.2	2020-08-25 01:46:21	MTB DETECTED MEDIUM;RIF Resistance DETECTED	SPC	NA	27.3	159	IS1081-IS6110	NA	15.9	635	rpoB1	POS	20.1	585	rpoB2
08.25.20	17530		Valid	Not Done	Not Done	Det	High	Det	7998	Valid	Not Done	Not Done	Det	Low	Det	1	TB002240214	Pos	Moldova	Pos	Det	S450L	R	>20	Pos	1+	MTB-RIF Ultra RUO OM	6	17530	568047998	8498	1000001417	2100000402	1.2	2020-08-25 01:47:53	MTB DETECTED LOW;RIF Resistance DETECTED	SPC	NA	0	20	IS1081-IS6110	NA	16.2	569	rpoB1	POS	23.6	505	rpoB2
08.25.20	NEG-1		Valid	Not Done	Not Done	Not Det	N/A	N/A	7993	Valid	Not Done	Not Done	Not Det	N/A	N/A		NA
08.26.20	NEG-2	9559	Valid	Not Done	Not Done	Not Det	N/A	N/A	9558	Valid	Not Done	Not Done	Not Det	N/A	N/A		NA										MTB-RIF Ultra RUO OM	6	Neg2	568049558	8498	1000001474	2100000441	1.2	2020-08-26 01:22:29	MTB NOT DETECTED	SPC	PASS	26.6	157	IS1081-IS6110	FAIL	0	2	rpoB1	INVALID	0	9	rpoB2
08.26.20	2503	9581	Valid	Not Done	Not Done	Det	High	Det	9585	Valid	Not Done	Not Done	Det	High	Det	1	TB002240111	Pos	Moldova	Pos	Det		R				MTB-RIF Ultra RUO OM	6	2503	568049585	8498	1000001368	2100000348	1.2	2020-08-26 01:23:48	MTB DETECTED HIGH;RIF Resistance DETECTED	SPC	NA	30.4	156	IS1081-IS6110	NA	15.7	575	rpoB1	POS	17.3	594	rpoB2
08.26.20	3144	9586	Valid	Not Done	Not Done	Det	Low	Det	7920	Valid	Not Done	Not Done	Det	Very Low	Det	1	TB002240106	Pos	Moldova	Pos	Det		R				MTB-RIF Ultra RUO OM	6	3144	568047920	8498	1000001404	2100000379	1.2	2020-08-26 01:24:31	MTB DETECTED VERY LOW;RIF Resistance DETECTED	SPC	NA	25.6	167	IS1081-IS6110	NA	20.4	698	rpoB1	POS	28.9	357	rpoB2
08.26.20	10331	9588	Valid	Not Done	Not Done	Det	High	Det	9565	Valid	Not Done	Not Done	Det	High	Det	1	TB002240156	Pos	Moldova	Pos	Det	S450L	R	>20	Pos	1+	MTB-RIF Ultra RUO OM	6	10331	568049565	8498	1000001417	2100000402	1.2	2020-08-26 01:26:07	MTB DETECTED HIGH;RIF Resistance DETECTED	SPC	NA	30.4	134	IS1081-IS6110	NA	15.7	483	rpoB1	POS	18	490	rpoB2
08.26.20	8281	9651	Valid	Not Done	Not Done	Det	Medium	Det	9653	Valid	Not Done	Not Done	Det	Medium	Det	1	TB002240146	Pos	Moldova	Pos	Det		R				MTB-RIF Ultra RUO OM	6	8281	568049653	8498	1000001474	2100000441	1.2	2020-08-26 03:00:06	MTB DETECTED MEDIUM;RIF Resistance DETECTED	SPC	NA	28	130	IS1081-IS6110	NA	15.6	433	rpoB1	POS	20.5	247	rpoB2
08.26.20	8280	9650	Valid	Not Done	Not Done	Det	High	Det	9652	Valid	Not Done	Not Done	Det	High	Det	1	TB002240145	Pos	Moldova	Pos	Det		R				MTB-RIF Ultra RUO OM	6	8280	568049652	8498	1000001368	2100000348	1.2	2020-08-26 03:01:25	MTB DETECTED HIGH;RIF Resistance DETECTED	SPC	NA	28.7	148	IS1081-IS6110	NA	15.6	556	rpoB1	POS	18	590	rpoB2
08.26.20	8100	9663	Valid	Not Done	Not Done	Det	High	Det	9667	Valid	Not Done	Not Done	Det	High	Det	1	TB002240143	Pos	Moldova	Pos	Det		R				MTB-RIF Ultra RUO OM	6	8100	568049667	8498	1000001404	2100000379	1.2	2020-08-26 03:01:56	MTB DETECTED HIGH;RIF Resistance DETECTED	SPC	NA	29.2	160	IS1081-IS6110	NA	15.6	596	rpoB1	POS	16.8	634	rpoB2
08.26.20	8279	9589	Valid	Not Done	Not Done	Det	Low	Det	9564	Valid	Not Done	Not Done	Det	Low	Det	1	TB002240144	Pos	Moldova	Pos	Det		R				MTB-RIF Ultra RUO OM	6	8279	568049564	8498	1000001417	2100000402	1.2	2020-08-26 03:03:24	MTB DETECTED LOW;RIF Resistance DETECTED	SPC	NA	27.6	141	IS1081-IS6110	NA	17	586	rpoB1	POS	23.2	456	rpoB2
08.26.20	8042	8035	Valid	Not Done	Not Done	Det	Low	Det	8032	Valid	Not Done	Not Done	Det	Low	Det	1	TB002240142	Pos	Moldova	Pos	Det		R				MTB-RIF Ultra RUO OM	6	8042	568048032	8498	1000001474	2100000441	1.2	2020-08-26 05:53:40	MTB DETECTED LOW;RIF Resistance DETECTED	SPC	NA	26	154	IS1081-IS6110	NA	18	631	rpoB1	POS	26.1	421	rpoB2
08.26.20	15739	8004	Valid	Not Done	Not Done	Det	High	Det	9668	Valid	Not Done	Not Done	Det	Low	Det	1	TB002240205	Pos	Moldova	Pos	Det	S450L	R	>20	Neg		MTB-RIF Ultra RUO OM	6	15739	568049668	8498	1000001404	2100000379	1.2	2020-08-26 05:54:16	MTB DETECTED LOW;RIF Resistance DETECTED	SPC	NA	33.9	135	IS1081-IS6110	NA	15.8	615	rpoB1	POS	21.1	592	rpoB2
08.26.20	16566	8036	Valid	Not Done	Not Done	Det	High	Det	8031	Valid	Not Done	Not Done	Det	High	Det	1	TB002240210	Pos	Moldova	Pos	Det		R				MTB-RIF Ultra RUO OM	6	16566	568048031	8498	1000001368	2100000348	1.2	2020-08-26 05:55:09	MTB DETECTED HIGH;RIF Resistance DETECTED	SPC	NA	32	143	IS1081-IS6110	NA	15.7	553	rpoB1	POS	17.1	568	rpoB2
08.26.20	15829	9669	Valid	Not Done	Not Done	Det	High	Det	9662	Valid	Not Done	Not Done	Det	High	Det	2	TB002240206	Pos	Moldova	Pos	Det		R				MTB-RIF Ultra RUO OM	6	15829	568049662	8498	1000001417	2100000402	1.2	2020-08-26 05:55:22	MTB DETECTED HIGH;RIF Resistance DETECTED	SPC	NA	33.2	129	IS1081-IS6110	NA	15.8	516	rpoB1	POS	17.4	514	rpoB2
08.26.20	27874	9853	Valid	Not Done	Not Done	Det	High	Det	9854	Valid	Not Done	Not Done	Det	High	Det	2	TB002240249	Pos	Moldova	Pos	Det		R				MTB-RIF Ultra RUO OM	6	22874	568049854	8498	1000001404	2100000379	1.2	2020-08-26 08:38:29	MTB DETECTED HIGH;RIF Resistance DETECTED	SPC	NA	29.7	141	IS1081-IS6110	NA	15.7	584	rpoB1	POS	18.4	601	rpoB2
08.26.20	14884	9847	Valid	Not Done	Not Done	Det	Low	Det	8003	Valid	Not Done	Not Done	Det	Very Low	Det	2	TB002240201	Pos	Moldova	Pos	Det		R				MTB-RIF Ultra RUO OM	6	14884	568048003	8498	1000001474	2100000441	1.2	2020-08-26 08:39:17	MTB DETECTED VERY LOW;RIF Resistance DETECTED	SPC	NA	26	157	IS1081-IS6110	NA	19.6	607	rpoB1	POS	28.4	327	rpoB2
08.26.20	15152	8017	Valid	Not Done	Not Done	Det	Low	Det	9846	Valid	Not Done	Not Done	Det	Low	Det	2	TB002240202	Pos	Moldova	Pos	Det	S450L	R	>20	Neg		MTB-RIF Ultra RUO OM	6	15152	568049846	8498	1000001417	2100000402	1.2	2020-08-26 08:39:46	MTB DETECTED LOW;RIF Resistance DETECTED	SPC	NA	27.3	155	IS1081-IS6110	NA	18.6	612	rpoB1	POS	26.5	409	rpoB2
08.26.20	22691	8012	Valid	Not Done	Not Done	Det	High	Det	7997	Valid	Not Done	Not Done	Det	Medium	Det	2	TB002240250	Pos	Moldova	Pos	Det		R				MTB-RIF Ultra RUO OM	6	22691	568047997	8498	1000001368	2100000348	1.2	2020-08-26 08:40:32	MTB DETECTED MEDIUM;RIF Resistance DETECTED	SPC	NA	28.3	155	IS1081-IS6110	NA	15.9	608	rpoB1	POS	19.2	595	rpoB2
08.27.20	NEG-3	9926	Valid	Not Done	Not Done	Not Det	N/A	N/A	9918	Valid	Not Done	Not Done	Not Det	N/A	N/A		NA										MTB-RIF Ultra RUO OM	6	Neg3	568049918	8498	1000001474	2100000441	1.2	2020-08-27 00:53:43	MTB NOT DETECTED	SPC	PASS	25.3	147	IS1081-IS6110	FAIL	0	3	rpoB1	INVALID	0	7	rpoB2
08.27.20	22465	9851	Valid	Not Done	Not Done	Det	High	Det	9855	Valid	Not Done	Not Done	Det	High	Det	2	TB002240248	Pos	Moldova	Pos	Det		R				MTB-RIF Ultra RUO OM	6	22465	568049855	8498	1000001417	2100000402	1.2	2020-08-27 00:54:21	MTB DETECTED HIGH;RIF Resistance DETECTED	SPC	NA	33.9	121	IS1081-IS6110	NA	15.8	500	rpoB1	POS	18.4	475	rpoB2
08.27.20	22601	9852	Valid	Not Done	Not Done	Det	High	Det	9849	Valid	Not Done	Not Done	Det	High	Det	2	TB002240247	Pos	Moldova	Pos	Det		R				MTB-RIF Ultra RUO OM	6	22601	568049849	8498	1000001368	2100000348	1.2	2020-08-27 00:54:52	MTB DETECTED HIGH;RIF Resistance DETECTED	SPC	NA	30.1	153	IS1081-IS6110	NA	15.7	595	rpoB1	POS	18	599	rpoB2
08.27.20	22686	9860	Valid	Not Done	Not Done	Det	Medium	Det	9850	Valid	Not Done	Not Done	Det	Medium	Det	2	TB002240246	Pos	Moldova	Pos	Det		R				MTB-RIF Ultra RUO OM	6	22686	568049850	8498	1000001404	2100000379	1.2	2020-08-27 00:56:16	MTB DETECTED MEDIUM;RIF Resistance DETECTED	SPC	NA	27.2	155	IS1081-IS6110	NA	15.8	629	rpoB1	POS	19.6	614	rpoB2
08.27.20	01670134	9916	Valid	Not Done	Not Done	Det	High	Det	9921	Valid	Not Done	Not Done	Det	High	Det	3	TB002210134	Pos	Georgia	Pos	Det		R		Neg		MTB-RIF Ultra RUO OM	6	1670134	568049921	8498	1000001474	2100000441	1.2	2020-08-27 02:24:13	MTB DETECTED HIGH;RIF Resistance DETECTED	SPC	NA	30.7	135	IS1081-IS6110	NA	15.7	551	rpoB1	POS	18.3	560	rpoB2
08.27.20	25962	9917	Valid	Not Done	Not Done	Det	High	Det	9907	Valid	Not Done	Not Done	Det	Medium	Det	2	TB002240084	Pos	Moldova	Pos	Det	S450L	R		Neg		MTB-RIF Ultra RUO OM	6	25962	568049907	8498	1000001417	2100000402	1.2	2020-08-27 02:25:07	MTB DETECTED MEDIUM;RIF Resistance DETECTED	SPC	NA	28.7	149	IS1081-IS6110	NA	15.9	547	rpoB1	POS	18.8	550	rpoB2
08.27.20	26264	9922	Valid	Not Done	Not Done	Det	High	Det	9923	Valid	Not Done	Not Done	Det	High	Det	2	TB002240085	Pos	Moldova	Pos	Det	S450L	R		Pos	2+	MTB-RIF Ultra RUO OM	6	26264	568049923	8498	1000001368	2100000348	1.2	2020-08-27 02:25:42	MTB DETECTED HIGH;RIF Resistance DETECTED	SPC	NA	30.6	148	IS1081-IS6110	NA	15.7	567	rpoB1	POS	17.5	583	rpoB2
08.27.20	25766	9919	Valid	Not Done	Not Done	Det	High	Det	9920	Valid	Not Done	Not Done	Det	Medium	Det	2	TB002240082	Pos	Moldova	Pos	Det	S450L	R		Neg		MTB-RIF Ultra RUO OM	6	25766	568049920	8498	1000001404	2100000379	1.2	2020-08-27 02:26:35	MTB DETECTED MEDIUM;RIF Resistance DETECTED	SPC	NA	28.7	151	IS1081-IS6110	NA	15.8	641	rpoB1	POS	19.8	618	rpoB2
08.27.20	22215	9890	Valid	Not Done	Not Done	Det	High	Det	9894	Valid	Not Done	Not Done	Det	High	Det	1	TB002240095	Pos	Moldova	Pos	Det		R				MTB-RIF Ultra RUO OM	6	22215	568049894	8498	1000001368	2100000348	1.2	2020-08-27 03:50:39	MTB DETECTED HIGH;RIF Resistance DETECTED	SPC	NA	30.4	147	IS1081-IS6110	NA	15.7	577	rpoB1	POS	18	584	rpoB2
08.27.20	13980	9873	Valid	Not Done	Not Done	Det	High	Det	9889	Valid	Not Done	Not Done	Det	High	Det	2	TB002240242	Pos	Moldova	Pos	Det		R				MTB-RIF Ultra RUO OM	6	13980	568049889	8498	1000001404	2100000379	1.2	2020-08-27 03:51:04	MTB DETECTED HIGH;RIF Resistance DETECTED	SPC	NA	32.4	140	IS1081-IS6110	NA	15.7	590	rpoB1	POS	16.9	619	rpoB2
08.27.20	24565	9892	Valid	Not Done	Not Done	Det	High	Det	9891	Valid	Not Done	Not Done	Det	High	Det	2	TB002240071	Pos	Moldova	Pos	Det	S450L	R		Neg		MTB-RIF Ultra RUO OM	6	24565	568049891	8498	1000001474	2100000441	1.2	2020-08-27 03:51:40	MTB DETECTED HIGH;RIF Resistance DETECTED	SPC	NA	33.9	131	IS1081-IS6110	NA	15.7	567	rpoB1	POS	16.9	497	rpoB2
08.27.20	24760	9895	Valid	Not Done	Not Done	Det	Low	Det	9898	Valid	Not Done	Not Done	Det	Low	Det	2	TB002240072	Pos	Moldova	Pos	Det	S450L	R		Neg		MTB-RIF Ultra RUO OM	6	24760	568049898	8498	1000001417	2100000402	1.2	2020-08-27 03:52:20	MTB DETECTED LOW;RIF Resistance DETECTED	SPC	NA	26.4	153	IS1081-IS6110	NA	17.5	588	rpoB1	POS	25.2	436	rpoB2
08.27.20	13808	9638	Valid	Not Done	Not Done	Det	Low	Det	9643	Valid	Not Done	Not Done	Det	Low	Det	3	TB002240190	Pos	Moldova	Pos	Det	D435V	R	20	Neg		MTB-RIF Ultra RUO OM	6	13808	568049643	8498	1000001368	2100000348	1.2	2020-08-27 07:18:39	MTB DETECTED LOW;RIF Resistance DETECTED	SPC	NA	25.7	156	IS1081-IS6110	NA	17.1	646	rpoB1	POS	24.1	502	rpoB2
08.27.20	20468	9893	Valid	Not Done	Not Done	Det	Low	Det	9644	Valid	Not Done	Not Done	Det	Low	Det	2/3	TB002240237	Pos	Moldova	Pos	Det		R				MTB-RIF Ultra RUO OM	6	20468	568049644	8498	1000001404	2100000379	1.2	2020-08-27 07:19:33	MTB DETECTED LOW;RIF Resistance DETECTED	SPC	NA	25.3	179	IS1081-IS6110	NA	17.2	661	rpoB1	POS	22.6	540	rpoB2
08.27.20	14539	9645	Valid	Not Done	Not Done	Det	High	Det	9639	Valid	Not Done	Not Done	Det	High	Det	3	TB002240197	Pos	Moldova	Pos	Det	S450L	R		Pos	2+	MTB-RIF Ultra RUO OM	6	14539	568049639	8498	1000001474	2100000441	1.2	2020-08-27 07:19:54	MTB DETECTED HIGH;RIF Resistance DETECTED	SPC	NA	28	144	IS1081-IS6110	NA	15.7	555	rpoB1	POS	18.4	536	rpoB2
08.27.20	14366	9666	Valid	Not Done	Not Done	Det	High	Not Det	9664	Valid	Not Done	Not Done	Det	High	Not Det	3	TB002240195	Pos	Moldova	Pos	Det	wildtype	S	≤0.125	Pos	Scanty	MTB-RIF Ultra RUO OM	6	14366	568049664	8498	1000001417	2100000402	1.2	2020-08-27 07:20:42	MTB DETECTED HIGH;RIF Resistance NOT DETECTED	SPC	NA	31.8	113	IS1081-IS6110	NA	15.8	487	rpoB1	POS	17.6	503	rpoB2
08.28.20	NEG-4	9771	Valid	Not Done	Not Done	Not Det	N/A	N/A	9767	Valid	Not Done	Not Done	Not Det	N/A	N/A		NA										MTB-RIF Ultra RUO OM	6	Neg4	568049767	8498	1000001474	2100000441	1.2	2020-08-28 00:37:02	MTB NOT DETECTED	SPC	PASS	24.9	151	IS1081-IS6110	FAIL	0	1	rpoB1	INVALID	0	3	rpoB2
08.28.20	6678	9768	Valid	Not Done	Not Done	Det	Medium	Det	9640	Valid	Not Done	Not Done	Det	Low	Det	3	TB002240138	Pos	Moldova	Pos	Det		R				MTB-RIF Ultra RUO OM	6	6678	568049640	8498	1000001404	2100000379	1.2	2020-08-28 00:37:04	MTB DETECTED LOW;RIF Resistance DETECTED	SPC	NA	26.6	166	IS1081-IS6110	NA	16.6	670	rpoB1	POS	22.3	560	rpoB2
08.28.20	6031	9647	Valid	Not Done	Not Done	Det	Medium	Det	9646	Valid	Not Done	Not Done	Det	Medium	Det	3	TB002240186	Pos	Moldova	Pos	Det		R				MTB-RIF Ultra RUO OM	6	6031	568049646	8498	1000001368	2100000348	1.2	2020-08-28 00:38:15	MTB DETECTED MEDIUM;RIF Resistance DETECTED	SPC	NA	25.6	166	IS1081-IS6110	NA	15.8	592	rpoB1	POS	19.9	562	rpoB2
08.28.20	6164	9766; 9782	Error	Valid	Not Done	Det	Low	Det	9770	Valid	Not Done	Not Done	Det	Low	Det	3	TB002240136	Pos	Moldova	Pos	Det		R				MTB-RIF Ultra RUO OM	6	6164	568049770	8498	1000001417	2100000402	1.2	2020-08-28 00:38:56	MTB DETECTED LOW;RIF Resistance DETECTED	SPC	NA	26.4	146	IS1081-IS6110	NA	16.6	576	rpoB1	POS	23	486	rpoB2
08.28.20	24846	7885	Valid	Not Done	Not Done	Det	Low	Det	9772	Valid	Not Done	Not Done	Det	Low	Det	3	TB002240073	Pos	Moldova	Pos	Det	S450L	R		Neg		MTB-RIF Ultra RUO OM	6	24846	568049772	8498	1000001474	2100000441	1.2	2020-08-28 02:52:02	MTB DETECTED LOW;RIF Resistance DETECTED	SPC	NA	24.9	170	IS1081-IS6110	NA	19.1	640	rpoB1	POS	27.6	371	rpoB2
08.28.20	24355	7886	Valid	Not Done	Not Done	Det	High	Det	9780	Valid	Not Done	Not Done	Det	High	Det	3	TB002240069	Pos	Moldova	Pos	Det	S450L	R		Neg		MTB-RIF Ultra RUO OM	6	24355	568049780	8498	1000001417	2100000402	1.2	2020-08-28 02:52:15	MTB DETECTED HIGH;RIF Resistance DETECTED	SPC	NA	29.2	141	IS1081-IS6110	NA	15.8	546	rpoB1	POS	18.4	531	rpoB2
08.28.20	11625	9774	Valid	Not Done	Not Done	Det	Low	Det	9776	Valid	Not Done	Not Done	Det	Low	Det	3	TB002240125	Pos	Moldova	Pos	Det		R				MTB-RIF Ultra RUO OM	6	11625	568049776	8498	1000001368	2100000348	1.2	2020-08-28 02:52:52	MTB DETECTED LOW;RIF Resistance DETECTED	SPC	NA	26.1	164	IS1081-IS6110	NA	19.1	688	rpoB1	POS	26.3	443	rpoB2
08.28.20	23565	7884	Valid	Not Done	Not Done	Det	High	Det	7887	Valid	Not Done	Not Done	Det	High	Det	3/4	TB002240067	Pos	Moldova	Pos	Det	S450L	R		Pos	1+	MTB-RIF Ultra RUO OM	6	23565	568047887	8498	1000001404	2100000379	1.2	2020-08-28 02:53:24	MTB DETECTED HIGH;RIF Resistance DETECTED	SPC	NA	33.1	130	IS1081-IS6110	NA	15.7	602	rpoB1	POS	17.3	570	rpoB2
08.28.20	11213	7913	Valid	Not Done	Not Done	Det	High	Det	7908	Valid	Not Done	Not Done	Det	High	Det	3	TB002240124	Pos	Moldova	Pos	Det		R				MTB-RIF Ultra RUO OM	6	11213	568047908	8498	1000001474	2100000441	1.2	2020-08-28 04:15:45	MTB DETECTED HIGH;RIF Resistance DETECTED	SPC	NA	30.2	157	IS1081-IS6110	NA	15.8	593	rpoB1	POS	17.2	583	rpoB2
08.28.20	13555	7969	Valid	Not Done	Not Done	Det	Low	Det	7947; 7972	Error	Valid	Not Done	Det	Low	Det	3	TB002240188	Pos	Moldova	Pos	Det	S450L	R	>20	Pos	Scanty	MTB-RIF Ultra RUO OM	6	13555 (2)	568047972	8498	1000001368	2100000348	1.2	2020-08-28 05:14:27	MTB DETECTED LOW;RIF Resistance DETECTED	SPC	NA	26.1	162	IS1081-IS6110	NA	18.1	668	rpoB1	POS	25.1	460	rpoB2
08.28.20	13450	7907	Valid	Not Done	Not Done	Det	Medium	Det	7906	Valid	Not Done	Not Done	Det	Medium	Det	3	TB002240129	Pos	Moldova	Pos	Det		R				MTB-RIF Ultra RUO OM	6	13450	568047906	8498	1000001404	2100000379	1.2	2020-08-28 04:16:20	MTB DETECTED MEDIUM;RIF Resistance DETECTED	SPC	NA	29.1	143	IS1081-IS6110	NA	15.7	584	rpoB1	POS	18.5	589	rpoB2
08.28.20	7727	7969	Valid	Not Done	Not Done	Det	Low	Det	7970	Valid	Not Done	Not Done	Det	Low	Det	3	TB002240141	Pos	Moldova	Pos	Det	S450L	R	>20	Pos	Scanty	MTB-RIF Ultra RUO OM	6	7727	568047970	8498	1000001417	2100000402	1.2	2020-08-28 04:17:35	MTB DETECTED LOW;RIF Resistance DETECTED	SPC	NA	27.3	146	IS1081-IS6110	NA	16.7	579	rpoB1	POS	22.4	495	rpoB2
08.28.20	11390	7959	Valid	Not Done	Not Done	Det	High	Det	9641	Valid	Not Done	Not Done	Det	High	Det	3	TB002240192	Pos	Moldova	Pos	Det		R				MTB-RIF Ultra RUO OM	6	11390	568049641	8498	1000001417	2100000402	1.2	2020-08-28 06:49:57	MTB DETECTED HIGH;RIF Resistance DETECTED	SPC	NA	33.4	127	IS1081-IS6110	NA	15.9	547	rpoB1	POS	17.2	531	rpoB2
08.28.20	7209	7958	Valid	Not Done	Not Done	Det	High	Det	7957	Valid	Not Done	Not Done	Det	High	Det	4	TB002240166	Pos	Moldova	Pos	Det		R				MTB-RIF Ultra RUO OM	6	7209	568047957	8498	1000001368	2100000348	1.2	2020-08-28 06:50:31	MTB DETECTED HIGH;RIF Resistance DETECTED	SPC	NA	27.7	153	IS1081-IS6110	NA	15.7	578	rpoB1	POS	18.5	609	rpoB2
08.28.20	11214	7950	Valid	Not Done	Not Done	Det	Low	Det	7985	Valid	Not Done	Not Done	Det	Low	Det	4	TB002240165	Pos	Moldova	Pos	Det		R				MTB-RIF Ultra RUO OM	6	11214	568047985	8498	1000001404	2100000379	1.2	2020-08-28 06:50:51	MTB DETECTED LOW;RIF Resistance DETECTED	SPC	NA	26.1	181	IS1081-IS6110	NA	19.4	716	rpoB1	POS	27.6	406	rpoB2
08.28.20	11416	7984	Valid	Not Done	Not Done	Det	High	Det	7986	Valid	Not Done	Not Done	Det	High	Det	4	TB002240164	Pos	Moldova	Pos	Det		R				MTB-RIF Ultra RUO OM	6	11416	568047986	8498	1000001474	2100000441	1.2	2020-08-28 06:51:49	MTB DETECTED HIGH;RIF Resistance DETECTED	SPC	NA	27.4	158	IS1081-IS6110	NA	15.7	587	rpoB1	POS	18.3	570	rpoB2
08.31.20	450	9935	Valid	Not Done	Not Done	Det	High	Det	9929	Valid	Not Done	Not Done	Det	Medium	Det	4	TB002240161	Pos	Moldova	Pos	Det		R				MTB-RIF Ultra RUO OM	6	450	568049929	8498	1000001368	2100000348	1.2	2020-08-31 02:40:49	MTB DETECTED MEDIUM;RIF Resistance DETECTED	SPC	NA	27.8	155	IS1081-IS6110	NA	15.7	563	rpoB1	POS	18.5	631	rpoB2
08.31.20	1833	9994	Valid	Not Done	Not Done	Det	Medium	Det	9995	Valid	Not Done	Not Done	Det	Medium	Det	4	TB002240162	Pos	Moldova	Pos	Det		R				MTB-RIF Ultra RUO OM	6	11833	568049995	8498	1000001474	2100000441	1.2	2020-08-31 06:13:16	MTB DETECTED MEDIUM;RIF Resistance DETECTED	SPC	NA	28.1	148	IS1081-IS6110	NA	16.1	601	rpoB1	POS	20.7	541	rpoB2
08.31.20	7158	9655	Valid	Not Done	Not Done	Det	High	Det	7902	Valid	Not Done	Not Done	Det	Medium	Det	4	TB002240163	Pos	Moldova	Pos	Det		R				MTB-RIF Ultra RUO OM	6	7158	568047902	8498	1000001474	2100000441	1.2	2020-08-31 00:57:11	MTB DETECTED MEDIUM;RIF Resistance DETECTED	SPC	NA	29	156	IS1081-IS6110	NA	15.8	600	rpoB1	POS	18.5	614	rpoB2
08.31.20	10633	7953	Valid	Not Done	Not Done	Det	High	Det	7952	Valid	Not Done	Not Done	Det	Medium	Det	4	TB002240158	Pos	Moldova	Pos	Det	S450L	R	>20	Neg		MTB-RIF Ultra RUO OM	6	10633	568047952	8498	1000001417	2100000402	1.2	2020-08-31 00:56:11	MTB DETECTED MEDIUM;RIF Resistance DETECTED	SPC	NA	28.7	133	IS1081-IS6110	NA	15.9	507	rpoB1	POS	19.6	492	rpoB2
08.31.20	11769	9649	Valid	Not Done	Not Done	Det	Low	Det	7955	Valid	Not Done	Not Done	Det	Low	Det	4	TB002240167	Pos	Moldova	Pos	Det	S450L	R	>20	Neg		MTB-RIF Ultra RUO OM	6	11769	568047955	8498	1000001368	2100000348	1.2	2020-08-31 00:55:45	MTB DETECTED LOW;RIF Resistance DETECTED	SPC	NA	26.5	153	IS1081-IS6110	NA	20	644	rpoB1	POS	25.9	454	rpoB2
08.31.20	11840	9914	Valid	Not Done	Not Done	Det	High	Det	9924; 9949	Invalid	Valid	Not Done	Det	High	Det	5	TB002240170	Pos	Moldova	Pos	Det		R				MTB-RIF Ultra RUO OM	6	11840 (2)	568049949	8498	1000001368	2100000348	1.2	2020-08-31 07:31:01	MTB DETECTED HIGH;RIF Resistance DETECTED	SPC	NA	32.9	161	IS1081-IS6110	NA	15.7	657	rpoB1	POS	16.8	617	rpoB2
08.31.20	11936	9946	Valid	Not Done	Not Done	Det	High	Det	9958	Valid	Not Done	Not Done	Det	High	Det	5	TB002240169	Pos	Moldova	Pos	Det		R				MTB-RIF Ultra RUO OM	6	11936	568049958	8498	1000001404	2100000379	1.2	2020-08-31 06:14:21	MTB DETECTED HIGH;RIF Resistance DETECTED	SPC	NA	29.4	149	IS1081-IS6110	NA	15.8	592	rpoB1	POS	18.3	621	rpoB2
08.31.20	12220	9925	Valid	Not Done	Not Done	Det	Low	Det	0016	Valid	Not Done	Not Done	Det	Low	Det	4/5	TB002240175	Pos	Moldova	Pos	Det	S450L	R	>20	Pos	Scanty	MTB-RIF Ultra RUO OM	6	12220	568050016	8498	1000001368	2100000348	1.2	2020-08-31 04:27:35	MTB DETECTED LOW;RIF Resistance DETECTED	SPC	NA	25.7	171	IS1081-IS6110	NA	17.2	663	rpoB1	POS	22.6	537	rpoB2
08.31.20	13177	0040	Valid	Not Done	Not Done	Det	Low	Det	0031	Valid	Not Done	Not Done	Det	Low	Det	4/5	TB002240172	Pos	Moldova	Pos	Det		R				MTB-RIF Ultra RUO OM	6	13177	568050031	8498	1000001417	2100000402	1.2	2020-08-31 04:27:00	MTB DETECTED LOW;RIF Resistance DETECTED	SPC	NA	26.1	158	IS1081-IS6110	NA	16.7	596	rpoB1	POS	22	498	rpoB2
08.31.20	19469	0054; 9948	Invalid	Valid	Not Done	Det	High	Det	9957	Valid	Not Done	Not Done	Det	High	Det	4	TB002240235	Pos	Moldova	Pos	Det		R				MTB-RIF Ultra RUO OM	6	19469	568049957	8498	1000001417	2100000402	1.2	2020-08-31 06:12:17	MTB DETECTED HIGH;RIF Resistance DETECTED	SPC	NA	35.3	118	IS1081-IS6110	NA	15.8	515	rpoB1	POS	16.8	492	rpoB2
08.31.20	19472	9932	Valid	Not Done	Not Done	Det	High	Det	9930	Valid	Not Done	Not Done	Det	High	Det	4	TB002240229	Pos	Moldova	Pos	Det		R				MTB-RIF Ultra RUO OM	6	19472	568049930	8498	1000001404	2100000379	1.2	2020-08-31 02:41:32	MTB DETECTED HIGH;RIF Resistance DETECTED	SPC	NA	27.4	159	IS1081-IS6110	NA	15.6	599	rpoB1	POS	17.9	618	rpoB2
08.31.20	19534	9936	Valid	Not Done	Not Done	Det	Low	Det	9933	Valid	Not Done	Not Done	Det	Very Low	Det	4	TB002240181	Pos	Moldova	Pos	Det		R				MTB-RIF Ultra RUO OM	6	19534	568049933	8498	1000001474	2100000441	1.2	2020-08-31 04:26:29	MTB DETECTED VERY LOW;RIF Resistance DETECTED	SPC	NA	24.7	171	IS1081-IS6110	NA	19.9	629	rpoB1	POS	28.5	356	rpoB2
08.31.20	19871	0030	Valid	Not Done	Not Done	Det	High	Det	0020	Valid	Not Done	Not Done	Det	High	Det	4	TB002240231	Pos	Moldova	Pos	Det		R				MTB-RIF Ultra RUO OM	6	19871	568050020	8498	1000001404	2100000379	1.2	2020-08-31 04:28:19	MTB DETECTED HIGH;RIF Resistance DETECTED	SPC	NA	27.5	155	IS1081-IS6110	NA	15.6	584	rpoB1	POS	17.1	655	rpoB2
08.31.20	20466	9915	Valid	Not Done	Not Done	Det	Medium	Det	9928	Valid	Not Done	Not Done	Det	Low	Det	4	TB002240230	Pos	Moldova	Pos	Det		R				MTB-RIF Ultra RUO OM	6	20466	568049928	8498	1000001474	2100000441	1.2	2020-08-31 02:42:14	MTB DETECTED LOW;RIF Resistance DETECTED	SPC	NA	26.8	149	IS1081-IS6110	NA	16.1	619	rpoB1	POS	21	523	rpoB2
08.31.20	20467	9934	Valid	Not Done	Not Done	Det	High	Det	9927	Valid	Not Done	Not Done	Det	Medium	Det	4	TB002240236	Pos	Moldova	Pos	Det		R				MTB-RIF Ultra RUO OM	6	20467	568049927	8498	1000001417	2100000402	1.2	2020-08-31 02:40:09	MTB DETECTED MEDIUM;RIF Resistance DETECTED	SPC	NA	29.6	127	IS1081-IS6110	NA	16	532	rpoB1	POS	20	517	rpoB2
08.31.20	NEG-5	7940	Valid	Not Done	Not Done	Not Det	N/A	N/A	7954	Valid	Not Done	Not Done	Not Det	N/A	N/A		NA										MTB-RIF Ultra RUO OM	6	Neg5	568047954	8498	1000001404	2100000379	1.2	2020-08-31 00:57:36	MTB NOT DETECTED	SPC	PASS	26.9	133	IS1081-IS6110	FAIL	0	1	rpoB1	INVALID	0	11	rpoB2
[truncated: 83 more columns]

## Sheet: CONTROLS
OSR Testing Results									Omni Results from Cepheid
Date Tested	Control ID	Repeat	Platform	Condition	Ultra SN	Result- TB	Result- TB Level	Result- RIF	Omni Assay	Omni Assay Version	Omni Sample ID	Omni Cartridge S/N	Omni Reagent Lot ID	Omni Instrument S/N	Omni Module S/N	Omni S/W Version	Omni Start Time	Omni Test Result	Omni Analyte Name (SPC)	Omni Analyte Result (SPC)	Omni Ct (SPC)	Omni EndPt (SPC)	Omni Analyte Name (IS1081-IS6110)	Omni Analyte Result (IS1081-IS6110)	Omni Ct (IS1081-IS6110)	Omni EndPt (IS1081-IS6110)	Omni Analyte Name (rpoB1)	Omni Analyte Result (rpoB1)	Omni Ct (rpoB1)	Omni EndPt (rpoB1)	Omni Analyte Name (rpoB2)	Omni Analyte Result (rpoB2)	Omni Ct (rpoB2)	Omni EndPt (rpoB2)	Omni Analyte Name (rpoB3)	Omni Analyte Result (rpoB3)	Omni Ct (rpoB3)	Omni EndPt (rpoB3)	Omni Analyte Name (rpoB4)	Omni Analyte Result (rpoB4)	Omni Ct (rpoB4)	Omni EndPt (rpoB4)	Omni Analyte Name (rpoB1 melt)	Omni Melt Peak Temperature (rpoB1 melt)	Omni Analyte Name (rpoB2 melt)	Omni Melt Peak Temperature (rpoB2 melt)	Omni Analyte Name (rpoB3 melt)	Omni Melt Peak Temperature (rpoB3 melt)	Omni Analyte Name (rpoB4 melt)
14.09.2020	WT	1	Omni	Room Temp; Room Humidity	8040	Det	Low	Not Det	MTB-RIF Ultra RUO OM	6	WTR1	568048040	8498	1000001474	2100000441	2020-02-01	9/13/20 22:35	MTB DETECTED LOW;RIF Resistance NOT DETECTED	SPC	NA	24.8	160	IS1081-IS6110	NA	21.3	510	rpoB1	POS	24.4	491	rpoB2	POS	24.5	317	rpoB3	POS	26.5	165	rpoB4	POS	26.9	137	rpoB1 melt	69.7	rpoB2 melt	73.5	rpoB3 melt	75.9	rpoB4 melt
14.09.2020	WT	2	Omni	Room Temp; Room Humidity	8047	Det	Low	Not Det	MTB-RIF Ultra RUO OM	6	WTR2	568048047	8498	1000001404	2100000379	2020-02-01	9/13/20 22:36	MTB DETECTED LOW;RIF Resistance NOT DETECTED	SPC	NA	23.7	164	IS1081-IS6110	NA	23.4	572	rpoB1	POS	26.6	454	rpoB2	POS	27.1	272	rpoB3	POS	29.3	142	rpoB4	POS	30.1	131	rpoB1 melt	69.8	rpoB2 melt	73.5	rpoB3 melt	76.2	rpoB4 melt
14.09.2020	WT	3	Omni	Room Temp; Room Humidity	8048	Det	Low	Not Det	MTB-RIF Ultra RUO OM	6	WTR3	568048048	8498	1000001368	2100000348	2020-02-01	9/13/20 22:37	MTB DETECTED LOW;RIF Resistance NOT DETECTED	SPC	NA	26.3	170	IS1081-IS6110	NA	23.1	521	rpoB1	POS	26.2	472	rpoB2	POS	26.6	283	rpoB3	POS	28.7	142	rpoB4	POS	28.6	144	rpoB1 melt	69.8	rpoB2 melt	73.6	rpoB3 melt	76.2	rpoB4 melt
14.09.2020	WT	4	Omni	Room Temp; Room Humidity	9623	Det	Low	Not Det	MTB-RIF Ultra RUO OM	6	WTR4	568049623	8498	1000001474	2100000441	2020-02-01	9/14/20 0:02	MTB DETECTED LOW;RIF Resistance NOT DETECTED	SPC	NA	24.5	156	IS1081-IS6110	NA	22.1	529	rpoB1	POS	24.8	510	rpoB2	POS	24.9	320	rpoB3	POS	27	167	rpoB4	POS	27.4	146	rpoB1 melt	69.6	rpoB2 melt	73.5	rpoB3 melt	76	rpoB4 melt
14.09.2020	WT	5	Omni	Room Temp; Room Humidity	9608	Det	Low	Not Det	MTB-RIF Ultra RUO OM	6	WTR5	568049608	8498	1000001417	2100000402	2020-02-01	9/14/20 0:01	MTB DETECTED LOW;RIF Resistance NOT DETECTED	SPC	NA	26	146	IS1081-IS6110	NA	21.2	480	rpoB1	POS	23.5	482	rpoB2	POS	23.8	302	rpoB3	POS	25.2	182	rpoB4	POS	26.2	131	rpoB1 melt	70.1	rpoB2 melt	73.7	rpoB3 melt	76.3	rpoB4 melt
14.09.2020	WT	6	Omni	Room Temp; Room Humidity	8041	Det	Low	Not Det	MTB-RIF Ultra RUO OM	6	WTR6	568048041	8498	1000001368	2100000348	2020-02-01	9/14/20 0:01	MTB DETECTED LOW;RIF Resistance NOT DETECTED	SPC	NA	24.5	169	IS1081-IS6110	NA	23.1	535	rpoB1	POS	26.6	425	rpoB2	POS	26.7	265	rpoB3	POS	29.1	136	rpoB4	POS	28.4	149	rpoB1 melt	69.9	rpoB2 melt	73.7	rpoB3 melt	76.2	rpoB4 melt
14.09.2020	WT	7	Omni	Room Temp; Room Humidity	9783	Det	Low	Not Det	MTB-RIF Ultra RUO OM	6	WTR7	568049783	8498	1000001404	2100000379	2020-02-01	9/14/20 0:02	MTB DETECTED LOW;RIF Resistance NOT DETECTED	SPC	NA	25.7	153	IS1081-IS6110	NA	22.7	562	rpoB1	POS	25.1	510	rpoB2	POS	25.6	283	rpoB3	POS	27.3	159	rpoB4	POS	27.8	140	rpoB1 melt	69.8	rpoB2 melt	73.3	rpoB3 melt	76	rpoB4 melt
14.09.2020	WT	8	Omni	Room Temp; Room Humidity	9900	Det	Low	Not Det	MTB-RIF Ultra RUO OM	6	WTR8	568049900	8498	1000001368	2100000348	2020-02-01	9/14/20 1:49	MTB DETECTED LOW;RIF Resistance NOT DETECTED	SPC	NA	25.7	168	IS1081-IS6110	NA	22.6	531	rpoB1	POS	25.2	493	rpoB2	POS	25.9	274	rpoB3	POS	27.6	154	rpoB4	POS	26.6	156	rpoB1 melt	69.8	rpoB2 melt	73.4	rpoB3 melt	76.1	rpoB4 melt
14.09.2020	WT	9	Omni	Room Temp; Room Humidity	7823	Det	Low	Not Det	MTB-RIF Ultra RUO OM	6	WTR9	568047832	8498	1000001474	2100000441	2020-02-01	9/14/20 1:50	MTB DETECTED LOW;RIF Resistance NOT DETECTED	SPC	NA	25.8	150	IS1081-IS6110	NA	21.3	513	rpoB1	POS	24.6	466	rpoB2	POS	24.8	293	rpoB3	POS	26.9	150	rpoB4	POS	28.1	121	rpoB1 melt	69.7	rpoB2 melt	73.4	rpoB3 melt	75.9	rpoB4 melt
14.09.2020	WT	10	Omni	Room Temp; Room Humidity	7829	Det	Very Low	Not Det	MTB-RIF Ultra RUO OM	6	WTR10	568047829	8498	1000001404	2100000379	2020-02-01	9/14/20 1:49	MTB DETECTED VERY LOW;RIF Resistance NOT DETECTED	SPC	NA	25.4	153	IS1081-IS6110	NA	26.3	540	rpoB1	POS	30	337	rpoB2	POS	30.5	211	rpoB3	POS	32.6	106	rpoB4	POS	33.7	108	rpoB1 melt	69.8	rpoB2 melt	73.5	rpoB3 melt	76.1	rpoB4 melt
14.09.2020	WT	11	Omni	Room Temp; Room Humidity	7831	Det	Low	Not Det	MTB-RIF Ultra RUO OM	6	WTR11	568047831	8498	1000001417	2100000402	2020-02-01	9/14/20 1:48	MTB DETECTED LOW;RIF Resistance NOT DETECTED	SPC	NA	25.8	158	IS1081-IS6110	NA	22.3	486	rpoB1	POS	25.6	452	rpoB2	POS	25.7	287	rpoB3	POS	27.3	167	rpoB4	POS	29.8	122	rpoB1 melt	70	rpoB2 melt	73.9	rpoB3 melt	76.3	rpoB4 melt
14.09.2020	WT	12	Omni	Room Temp; Room Humidity	7826	Det	Low	Not Det	MTB-RIF Ultra RUO OM	6	WTR12	568047826	8498	1000001474	2100000441	2020-02-01	9/14/20 3:09	MTB DETECTED LOW;RIF Resistance NOT DETECTED	SPC	NA	25.9	146	IS1081-IS6110	NA	21.7	504	rpoB1	POS	25.2	433	rpoB2	POS	25.1	304	rpoB3	POS	27	154	rpoB4	POS	28.6	123	rpoB1 melt	69.7	rpoB2 melt	73.4	rpoB3 melt	76	rpoB4 melt
14.09.2020	WT	13	Omni	Room Temp; Room Humidity	7827	Det	Low	Not Det	MTB-RIF Ultra RUO OM	6	WTR13	568047827	8498	1000001404	2100000379	2020-02-01	9/14/20 3:08	MTB DETECTED LOW;RIF Resistance NOT DETECTED	SPC	NA	24.7	178	IS1081-IS6110	NA	21.7	568	rpoB1	POS	24.5	541	rpoB2	POS	24.7	348	rpoB3	POS	26.5	180	rpoB4	POS	26.9	164	rpoB1 melt	70	rpoB2 melt	73.5	rpoB3 melt	76.2	rpoB4 melt
14.09.2020	WT	14	Omni	Room Temp; Room Humidity	7828	Det	Low	Not Det	MTB-RIF Ultra RUO OM	6	WTR14	568047828	8498	1000001368	2100000348	2020-02-01	9/14/20 3:08	MTB DETECTED LOW;RIF Resistance NOT DETECTED	SPC	NA	24.7	169	IS1081-IS6110	NA	21.8	564	rpoB1	POS	24.4	556	rpoB2	POS	24.7	338	rpoB3	POS	26.4	182	rpoB4	POS	27.2	156	rpoB1 melt	69.7	rpoB2 melt	73.6	rpoB3 melt	76.2	rpoB4 melt
14.09.2020	WT	15	Omni	Room Temp; Room Humidity	7852	Det	Low	Not Det	MTB-RIF Ultra RUO OM	6	WTR15	568047852	8498	1000001417	2100000402	2020-02-01	9/14/20 3:07	MTB DETECTED LOW;RIF Resistance NOT DETECTED	SPC	NA	25.2	151	IS1081-IS6110	NA	22.4	483	rpoB1	POS	25.3	446	rpoB2	POS	25.4	290	rpoB3	POS	27.1	164	rpoB4	POS	29	116	rpoB1 melt	70.1	rpoB2 melt	73.6	rpoB3 melt	76.3	rpoB4 melt
14.09.2020	NEG15	NA	Omni	Room Temp; Room Humidity	8038	Not Det	NA	NA	MTB-RIF Ultra RUO OM	6	Neg15	568048038	8498	1000001417	2100000402	2020-02-01	9/13/20 22:37	MTB NOT DETECTED	SPC	PASS	27	134	IS1081-IS6110	FAIL	0	-1	rpoB1	INVALID	0	8	rpoB2	INVALID	0	-2	rpoB3	INVALID	0	6	rpoB4	INVALID	0	5	rpoB1 melt		rpoB2 melt		rpoB3 melt		rpoB4 melt
15.09.2020	WT	16	Omni	Room Temp; Room Humidity	7841	Det	Low	Not Det	MTB-RIF Ultra RUO OM	6	WTR16	568047841	8498	1000001474	2100000441	2020-02-01	9/14/20 22:19	MTB DETECTED LOW;RIF Resistance NOT DETECTED	SPC	NA	26.6	152	IS1081-IS6110	NA	22.9	501	rpoB1	POS	25.8	454	rpoB2	POS	25.8	306	rpoB3	POS	27.5	161	rpoB4	POS	28.3	137	rpoB1 melt	69.7	rpoB2 melt	73.6	rpoB3 melt	76	rpoB4 melt
15.09.2020	WT	17	Omni	Room Temp; Room Humidity	9603	Det	Low	Not Det	MTB-RIF Ultra RUO OM	6	WTR17	568049603	8498	1000001404	2100000379	2020-02-01	9/14/20 22:20	MTB DETECTED LOW;RIF Resistance NOT DETECTED	SPC	NA	25	172	IS1081-IS6110	NA	21.8	586	rpoB1	POS	24.6	563	rpoB2	POS	25.1	343	rpoB3	POS	26.8	181	rpoB4	POS	27.4	169	rpoB1 melt	69.9	rpoB2 melt	73.6	rpoB3 melt	76.1	rpoB4 melt
15.09.2020	WT	18	Omni	Room Temp; Room Humidity	9604	Det	Low	Not Det	MTB-RIF Ultra RUO OM	6	WTR18	568049604	8498	1000001417	2100000402	2020-02-01	9/14/20 22:18	MTB DETECTED LOW;RIF Resistance NOT DETECTED	SPC	NA	24.6	144	IS1081-IS6110	NA	22.6	475	rpoB1	POS	24.8	436	rpoB2	POS	25	284	rpoB3	POS	26.8	159	rpoB4	POS	27.9	119	rpoB1 melt	70	rpoB2 melt	73.7	rpoB3 melt	76.2	rpoB4 melt
15.09.2020	NEG16	NA	Omni	Room Temp; Room Humidity	9317	Not Det	NA	NA	MTB-RIF Ultra RUO OM	6	Neg16	568049317	8498	1000001368	2100000348	2020-02-01	9/14/20 22:18	MTB NOT DETECTED	SPC	PASS	24.6	145	IS1081-IS6110	FAIL	0	-23	rpoB1	INVALID	0	7	rpoB2	INVALID	0	-11	rpoB3	INVALID	0	6	rpoB4	INVALID	0	30	rpoB1 melt		rpoB2 melt		rpoB3 melt		rpoB4 melt
15.09.2020	WT	19	Omni	Room Temp; Room Humidity	9318	Det	Low	Not Det	MTB-RIF Ultra RUO OM	6	WTR19	568049318	8498	1000001368	2100000348	2020-02-01	9/14/20 23:37	MTB DETECTED LOW;RIF Resistance NOT DETECTED	SPC	NA	25.4	160	IS1081-IS6110	NA	22.2	555	rpoB1	POS	25.1	518	rpoB2	POS	25.4	314	rpoB3	POS	27.2	167	rpoB4	POS	27.8	165	rpoB1 melt	69.8	rpoB2 melt	73.5	rpoB3 melt	76.1	rpoB4 melt
15.09.2020	WT	20	Omni	Room Temp; Room Humidity	9306	Det	Low	Not Det	MTB-RIF Ultra RUO OM	6	WTR20	568049306	8498	1000001417	2100000402	2020-02-01	9/14/20 23:37	MTB DETECTED LOW;RIF Resistance NOT DETECTED	SPC	NA	26.7	136	IS1081-IS6110	NA	23.2	459	rpoB1	POS	26.2	404	rpoB2	POS	26.4	260	rpoB3	POS	27.8	154	rpoB4	POS	29.6	116	rpoB1 melt	69.9	rpoB2 melt	73.8	rpoB3 melt	76.3	rpoB4 melt
15.09.2020	WT	21	Omni	Room Temp; Room Humidity	9316	Det	Low	Not Det	MTB-RIF Ultra RUO OM	6	WTR21	568049316	8498	1000001474	2100000441	2020-02-01	9/14/20 23:38	MTB DETECTED LOW;RIF Resistance NOT DETECTED	SPC	NA	25.6	151	IS1081-IS6110	NA	22.9	513	rpoB1	POS	26.4	429	rpoB2	POS	26.5	274	rpoB3	POS	28.8	136	rpoB4	POS	28.9	134	rpoB1 melt	69.7	rpoB2 melt	73.5	rpoB3 melt	75.9	rpoB4 melt
15.09.2020	WT	22	Omni	Room Temp; Room Humidity	9319	Det	Low	Not Det	MTB-RIF Ultra RUO OM	6	WTR22	568049319	8498	1000001404	2100000379	2020-02-01	9/14/20 23:39	MTB DETECTED LOW;RIF Resistance NOT DETECTED	SPC	NA	25.3	162	IS1081-IS6110	NA	22.3	563	rpoB1	POS	24.9	529	rpoB2	POS	25.3	321	rpoB3	POS	27.3	169	rpoB4	POS	27.1	166	rpoB1 melt	70	rpoB2 melt	73.6	rpoB3 melt	76.2	rpoB4 melt
15.09.2020	WT	23	Omni	Room Temp; Room Humidity	9331	Det	Low	Not Det	MTB-RIF Ultra RUO OM	6	WTR23	568049331	8498	1000001368	2100000348	2020-02-01	9/15/20 1:06	MTB DETECTED LOW;RIF Resistance NOT DETECTED	SPC	NA	25.4	164	IS1081-IS6110	NA	23.2	532	rpoB1	POS	25.9	466	rpoB2	POS	26.1	293	rpoB3	POS	28.1	153	rpoB4	POS	28.2	155	rpoB1 melt	69.7	rpoB2 melt	73.5	rpoB3 melt	76.2	rpoB4 melt
15.09.2020	WT	24	Omni	Room Temp; Room Humidity	9308	Det	Low	Not Det	MTB-RIF Ultra RUO OM	6	WTR24	568049308	8498	1000001417	2100000402	2020-02-01	9/15/20 1:05	MTB DETECTED LOW;RIF Resistance NOT DETECTED	SPC	NA	24.7	139	IS1081-IS6110	NA	21.9	467	rpoB1	POS	24.8	435	rpoB2	POS	24.9	276	rpoB3	POS	26.7	160	rpoB4	POS	29	108	rpoB1 melt	70	rpoB2 melt	73.7	rpoB3 melt	76.2	rpoB4 melt
15.09.2020	WT	25	Omni	Room Temp; Room Humidity	9330	Det	Low	Not Det	MTB-RIF Ultra RUO OM	6	WTR25	568049330	8498	1000001474	2100000441	2020-02-01	9/15/20 1:07	MTB DETECTED LOW;RIF Resistance NOT DETECTED	SPC	NA	25.2	158	IS1081-IS6110	NA	22.1	524	rpoB1	POS	24.9	496	rpoB2	POS	25	314	rpoB3	POS	26.8	166	rpoB4	POS	27.2	151	rpoB1 melt	69.7	rpoB2 melt	73.5	rpoB3 melt	76	rpoB4 melt
15.09.2020	WT	26	Omni	Room Temp; Room Humidity	9307	Det	Low	Not Det	MTB-RIF Ultra RUO OM	6	WTR26	568049307	8498	1000001404	2100000379	2020-02-01	9/15/20 1:06	MTB DETECTED LOW;RIF Resistance NOT DETECTED	SPC	NA	25.4	166	IS1081-IS6110	NA	23	577	rpoB1	POS	25.9	523	rpoB2	POS	26.2	327	rpoB3	POS	28.2	165	rpoB4	POS	29.4	156	rpoB1 melt	69.9	rpoB2 melt	73.8	rpoB3 melt	76.3	rpoB4 melt
15.09.2020	WT	27	Omni	Room Temp; Room Humidity	9742	Det	Low	Not Det	MTB-RIF Ultra RUO OM	6	WTR27	568049742	8498	1000001404	2100000379	2020-02-01	9/15/20 2:35	MTB DETECTED LOW;RIF Resistance NOT DETECTED	SPC	NA	25.1	155	IS1081-IS6110	NA	24.1	547	rpoB1	POS	26.8	435	rpoB2	POS	27.2	262	rpoB3	POS	29.2	136	rpoB4	POS	30	135	rpoB1 melt	69.8	rpoB2 melt	73.6	rpoB3 melt	76	rpoB4 melt
15.09.2020	WT	28	Omni	Room Temp; Room Humidity	9773	Det	Low	Not Det	MTB-RIF Ultra RUO OM	6	WTR28	568049773	8498	1000001474	2100000441	2020-02-01	9/15/20 2:36	MTB DETECTED LOW;RIF Resistance NOT DETECTED	SPC	NA	25.8	144	IS1081-IS6110	NA	21.8	507	rpoB1	POS	25.4	447	rpoB2	POS	25.4	283	rpoB3	POS	27.4	150	rpoB4	POS	28.7	127	rpoB1 melt	69.7	rpoB2 melt	73.4	rpoB3 melt	75.9	rpoB4 melt
15.09.2020	WT	29	Omni	Room Temp; Room Humidity	9769	Det	Low	Not Det	MTB-RIF Ultra RUO OM	6	WTR29	568049769	8498	1000001368	2100000348	2020-02-01	9/15/20 2:35	MTB DETECTED LOW;RIF Resistance NOT DETECTED	SPC	NA	25.5	168	IS1081-IS6110	NA	22.6	545	rpoB1	POS	25.6	483	rpoB2	POS	26	300	rpoB3	POS	27.9	157	rpoB4	POS	28.1	151	rpoB1 melt	69.8	rpoB2 melt	73.4	rpoB3 melt	76.1	rpoB4 melt
15.09.2020	WT	30	Omni	Room Temp; Room Humidity	9561	Det	Low	Not Det	MTB-RIF Ultra RUO OM	6	WTR30	568049561	8498	1000001417	2100000402	2020-02-01	9/15/20 2:34	MTB DETECTED LOW;RIF Resistance NOT DETECTED	SPC	NA	26.1	139	IS1081-IS6110	NA	23	486	rpoB1	POS	27	411	rpoB2	POS	27.1	260	rpoB3	POS	28.8	150	rpoB4	POS	30	123	rpoB1 melt	70.1	rpoB2 melt	73.8	rpoB3 melt	76.4	rpoB4 melt
16.09.2020	WT	31	Omni	Room Temp; Room Humidity	9754	Det	Low	Not Det	MTB-RIF Ultra RUO OM	6	WTR31	568049754	8498	1000001404	2100000379	1.2	2020-09-16 01:21:06	MTB DETECTED LOW;RIF Resistance NOT DETECTED	SPC	NA	24	171	IS1081-IS6110	NA	22.4	581	rpoB1	POS	25	526	rpoB2	POS	25.3	327	rpoB3	POS	27.3	171	rpoB4	POS	29	143	rpoB1 melt	69.9	rpoB2 melt	73.7	rpoB3 melt	76.2	rpoB4 melt
16.09.2020	WT	32	Omni	Room Temp; Room Humidity	9752	Det	Low	Not Det	MTB-RIF Ultra RUO OM	6	WTR32	568049752	8498	1000001417	2100000402	1.2	2020-09-16 01:20:07	MTB DETECTED LOW;RIF Resistance NOT DETECTED	SPC	NA	25.5	162	IS1081-IS6110	NA	22.4	504	rpoB1	POS	25.4	451	rpoB2	POS	25.5	292	rpoB3	POS	27	172	rpoB4	POS	28.4	135	rpoB1 melt	70	rpoB2 melt	73.7	rpoB3 melt	76.3	rpoB4 melt
16.09.2020	WT	33	Omni	Room Temp; Room Humidity	9751	Det	Low	Not Det	MTB-RIF Ultra RUO OM	6	WTR33	568049751	8498	1000001474	2100000441	1.2	2020-09-16 01:20:40	MTB DETECTED LOW;RIF Resistance NOT DETECTED	SPC	NA	25.4	166	IS1081-IS6110	NA	21.3	530	rpoB1	POS	24.3	477	rpoB2	POS	24.1	338	rpoB3	POS	26	173	rpoB4	POS	26	150	rpoB1 melt	69.3	rpoB2 melt	73.3	rpoB3 melt	75.7	rpoB4 melt
16.09.2020	MDR2	1	Omni	Room Temp; Room Humidity	9750	Det	Low	Det	MTB-RIF Ultra RUO OM	6	MDRR1	568049750	8498	1000001417	2100000402	2020-02-01	9/16/20 2:52	MTB DETECTED LOW;RIF Resistance DETECTED	SPC	NA	24.9	156	IS1081-IS6110	NA	25.5	111	rpoB1	POS	23.3	494	rpoB2	POS	24.3	222	rpoB3	NEG	0	3	rpoB4	POS	22.5	395	rpoB1 melt	70.3	rpoB2 melt		rpoB3 melt		rpoB4 melt
16.09.2020	MDR2	2	Omni	Room Temp; Room Humidity	9757	Det	Low	Det	MTB-RIF Ultra RUO OM	6	MDRR2	568049757	8498	1000001404	2100000379	2020-02-01	9/16/20 2:53	MTB DETECTED LOW;RIF Resistance DETECTED	SPC	NA	25.7	165	IS1081-IS6110	NA	25.5	114	rpoB1	POS	23.3	539	rpoB2	POS	24.5	228	rpoB3	NEG	0	1	rpoB4	POS	22.6	428	rpoB1 melt	69.9	rpoB2 melt		rpoB3 melt		rpoB4 melt
16.09.2020	MDR2	3	Omni	Room Temp; Room Humidity	9359	Det	Low	Det	MTB-RIF Ultra RUO OM	6	MDRR3	568049359	8498	1000001474	2100000441	2020-02-01	9/16/20 2:53	MTB DETECTED LOW;RIF Resistance DETECTED	SPC	NA	25	164	IS1081-IS6110	NA	26.7	113	rpoB1	POS	24.6	474	rpoB2	POS	25.8	208	rpoB3	NEG	0	2	rpoB4	POS	24	360	rpoB1 melt	70	rpoB2 melt		rpoB3 melt		rpoB4 melt
16.09.2020	NEG17	NA	Omni	Room Temp; Room Humidity	9756	Not Det	NA	NA	MTB-RIF Ultra RUO OM	6	NEG17	568049756	8498	1000001368	2100000348	2020-02-01	9/16/20 1:19	MTB NOT DETECTED	SPC	PASS	25.4	147	IS1081-IS6110	FAIL	0	4	rpoB1	INVALID	0	12	rpoB2	INVALID	0	1	rpoB3	INVALID	0	7	rpoB4	INVALID	0	7	rpoB1 melt		rpoB2 melt		rpoB3 melt		rpoB4 melt
16.09.2020	MDR2	4	Omni	Room Temp; Room Humidity	9358	Det	Low	Det	MTB-RIF Ultra RUO OM	6	MDRR4	568049358	8498	1000001368	2100000348	2020-02-01	9/16/20 2:52	MTB DETECTED LOW;RIF Resistance DETECTED	SPC	NA	24.4	163	IS1081-IS6110	NA	25.9	120	rpoB1	POS	24.1	504	rpoB2	POS	25.2	208	rpoB3	NEG	0	5	rpoB4	POS	23.4	375	rpoB1 melt	70	rpoB2 melt		rpoB3 melt		rpoB4 melt
16.09.2020	MDR2	5	Omni	Room Temp; Room Humidity	9374	Det	Low	Det	MTB-RIF Ultra RUO OM	6	MDR5	568049374	8498	1000001368	2100000348	2020-02-01	9/16/20 4:11	MTB DETECTED LOW;RIF Resistance DETECTED	SPC	NA	25.1	174	IS1081-IS6110	NA	24.6	97	rpoB1	POS	22.7	484	rpoB2	POS	23.7	210	rpoB3	NEG	0	2	rpoB4	POS	21.9	400	rpoB1 melt	69.9	rpoB2 melt		rpoB3 melt		rpoB4 melt
16.09.2020	MDR2	6	Omni	Room Temp; Room Humidity	9379	Det	Low	Det	MTB-RIF Ultra RUO OM	6	MDRR6	568049379	8498	1000001474	2100000441	2020-02-01	9/16/20 4:12	MTB DETECTED LOW;RIF Resistance DETECTED	SPC	NA	25	162	IS1081-IS6110	NA	24.7	109	rpoB1	POS	22.9	496	rpoB2	POS	23.9	226	rpoB3	NEG	0	1	rpoB4	POS	22.2	398	rpoB1 melt	69.8	rpoB2 melt		rpoB3 melt		rpoB4 melt
16.09.2020	MDR2	7	Omni	Room Temp; Room Humidity	9380	Det	Low	Det	MTB-RIF Ultra RUO OM	6	MDRR7	568049380	8498	1000001404	2100000379	2020-02-01	9/16/20 4:12	MTB DETECTED LOW;RIF Resistance DETECTED	SPC	NA	25.9	168	IS1081-IS6110	NA	26.2	117	rpoB1	POS	24.2	517	rpoB2	POS	25.4	213	rpoB3	NEG	0	2	rpoB4	POS	23.5	395	rpoB1 melt	70	rpoB2 melt		rpoB3 melt		rpoB4 melt
16.09.2020	MDR2	8	Omni	Room Temp; Room Humidity	9373	Det	Low	Det	MTB-RIF Ultra RUO OM	6	MDRR8	568049373	8498	1000001417	2100000402	2020-02-01	9/16/20 4:11	MTB DETECTED LOW;RIF Resistance DETECTED	SPC	NA	26.2	144	IS1081-IS6110	NA	25.2	99	rpoB1	POS	23.5	460	rpoB2	POS	24.7	197	rpoB3	NEG	0	2	rpoB4	POS	22.9	345	rpoB1 melt	70.3	rpoB2 melt		rpoB3 melt		rpoB4 melt
16.09.2020	MDR2	9	Omni	Room Temp; Room Humidity	9375	Det	Low	Det	MTB-RIF Ultra RUO OM	6	MDRR9	568049375	8498	1000001368	2100000348	2020-02-01	9/16/20 5:40	MTB DETECTED LOW;RIF Resistance DETECTED	SPC	NA	25	169	IS1081-IS6110	NA	25.8	117	rpoB1	POS	24.3	500	rpoB2	POS	25.4	211	rpoB3	NEG	0	2	rpoB4	POS	23.6	392	rpoB1 melt	69.9	rpoB2 melt		rpoB3 melt		rpoB4 melt
16.09.2020	MDR2	10	Omni	Room Temp; Room Humidity	9381	Det	Low	Det	MTB-RIF Ultra RUO OM	6	MDRR10	568049381	8498	1000001474	2100000441	2020-02-01	9/16/20 5:41	MTB DETECTED LOW;RIF Resistance DETECTED	SPC	NA	24.1	176	IS1081-IS6110	NA	25.6	120	rpoB1	POS	23.7	513	rpoB2	POS	24.7	230	rpoB3	NEG	0	2	rpoB4	POS	23.1	404	rpoB1 melt	69.9	rpoB2 melt		rpoB3 melt		rpoB4 melt
16.09.2020	MDR2	11	Omni	Room Temp; Room Humidity	9376; 9367	Det	Low	Det	MTB-RIF Ultra RUO OM	6	MDRR11(2)	568049367	8498	1000001368	2100000348	2020-02-01	9/16/20 7:09	MTB DETECTED LOW;RIF Resistance DETECTED	SPC	NA	25.3	165	IS1081-IS6110	NA	25.5	108	rpoB1	POS	23.9	486	rpoB2	POS	25.3	200	rpoB3	NEG	0	1	rpoB4	POS	23.3	370	rpoB1 melt	69.9	rpoB2 melt		rpoB3 melt		rpoB4 melt
16.09.2020	MDR2	12	Omni	Room Temp; Room Humidity	9382	Det	Low	Det	MTB-RIF Ultra RUO OM	6	MDRR12	568049382	8498	1000001404	2100000379	2020-02-01	9/16/20 5:40	MTB DETECTED LOW;RIF Resistance DETECTED	SPC	NA	25.6	159	IS1081-IS6110	NA	26.4	118	rpoB1	POS	25	501	rpoB2	POS	26.2	212	rpoB3	NEG	0	3	rpoB4	POS	24.3	404	rpoB1 melt	70.1	rpoB2 melt		rpoB3 melt		rpoB4 melt
16.09.2020	MDR2	13	Omni	Room Temp; Room Humidity	9370	Det	Low	Det	MTB-RIF Ultra RUO OM	6	MDRR13	568049370	8498	1000001474	2100000441	2020-02-01	9/16/20 7:10	MTB DETECTED LOW;RIF Resistance DETECTED	SPC	NA	25.4	161	IS1081-IS6110	NA	24.3	111	rpoB1	POS	22.6	530	rpoB2	POS	23.8	227	rpoB3	NEG	0	0	rpoB4	POS	22	412	rpoB1 melt	69.8	rpoB2 melt		rpoB3 melt		rpoB4 melt
16.09.2020	MDR2	14	Omni	Room Temp; Room Humidity	9389	Det	Low	Det	MTB-RIF Ultra RUO OM	6	MDRR14	568049389	8498	1000001417	2100000402	2020-02-01	9/16/20 7:10	MTB DETECTED LOW;RIF Resistance DETECTED	SPC	NA	25.2	148	IS1081-IS6110	NA	24.5	97	rpoB1	POS	22.1	518	rpoB2	POS	23.5	201	rpoB3	NEG	0	2	rpoB4	POS	21.6	366	rpoB1 melt	70.3	rpoB2 melt		rpoB3 melt		rpoB4 melt
16.09.2020	MDR2	15	Omni	Room Temp; Room Humidity	9369	Det	Low	Det	MTB-RIF Ultra RUO OM	6	MDRR15	568049369	8498	1000001404	2100000379	2020-02-01	9/16/20 7:11	MTB DETECTED LOW;RIF Resistance DETECTED	SPC	NA	24.8	170	IS1081-IS6110	NA	27.2	110	rpoB1	POS	25.2	480	rpoB2	POS	26.6	192	rpoB3	NEG	0	2	rpoB4	POS	24.7	357	rpoB1 melt	70.1	rpoB2 melt		rpoB3 melt		rpoB4 melt
17.09.2020	MDR2	16	Omni	Room Temp; Room Humidity	9343	Det	Low	Det	MTB-RIF Ultra RUO OM	6	MDRR16	568049343	8498	1000001404	2100000379	2020-02-01	9/16/20 23:15	MTB DETECTED LOW;RIF Resistance DETECTED	SPC	NA	24.5	179	IS1081-IS6110	NA	25.7	118	rpoB1	POS	23.6	550	rpoB2	POS	24.8	227	rpoB3	NEG	0	3	rpoB4	POS	22.8	433	rpoB1 melt	70	rpoB2 melt		rpoB3 melt		rpoB4 melt
17.09.2020	MDR2	17	Omni	Room Temp; Room Humidity	9368	Det	Low	Det	MTB-RIF Ultra RUO OM	6	MDRR17	568049368	8498	1000001474	2100000441	2020-02-01	9/16/20 23:15	MTB DETECTED LOW;RIF Resistance DETECTED	SPC	NA	25.3	157	IS1081-IS6110	NA	23.5	108	rpoB1	POS	22.1	518	rpoB2	POS	23.1	230	rpoB3	NEG	0	2	rpoB4	POS	21.3	410	rpoB1 melt	69.8	rpoB2 melt		rpoB3 melt		rpoB4 melt
17.09.2020	MDR2	18	Omni	Room Temp; Room Humidity	9346	Det	Low	Det	MTB-RIF Ultra RUO OM	6	MDRR18	568049346	8498	1000001417	2100000402	2020-02-01	9/16/20 23:14	MTB DETECTED LOW;RIF Resistance DETECTED	SPC	NA	26	164	IS1081-IS6110	NA	24.5	110	rpoB1	POS	22.9	502	rpoB2	POS	24	224	rpoB3	NEG	0	2	rpoB4	POS	22.1	413	rpoB1 melt	70.3	rpoB2 melt		rpoB3 melt		rpoB4 melt
17.09.2020	NEG18	NA	Omni	Room Temp; Room Humidity	9366	Not Det	NA	NA	MTB-RIF Ultra RUO OM	6	Neg18	568049366	8498	1000001368	2100000348	2020-02-01	9/16/20 23:13	MTB NOT DETECTED	SPC	PASS	26	143	IS1081-IS6110	FAIL	0	2	rpoB1	INVALID	0	8	rpoB2	INVALID	0	-1	rpoB3	INVALID	0	5	rpoB4	INVALID	0	6	rpoB1 melt		rpoB2 melt		rpoB3 melt		rpoB4 melt
17.09.2020	MDR2	19	Omni	Room Temp; Room Humidity	9759	Det	Low	Det	MTB-RIF Ultra RUO OM	6	MDRR19	568049759	8498	1000001404	2100000379	2020-02-01	9/17/20 0:35	MTB DETECTED LOW;RIF Resistance DETECTED	SPC	NA	24.1	167	IS1081-IS6110	NA	25.6	114	rpoB1	POS	23.5	531	rpoB2	POS	24.5	230	rpoB3	NEG	0	2	rpoB4	POS	22.6	442	rpoB1 melt	69.9	rpoB2 melt		rpoB3 melt		rpoB4 melt
17.09.2020	MDR2	20	Omni	Room Temp; Room Humidity	9758	Det	Low	Det	MTB-RIF Ultra RUO OM	6	MDRR20	568049758	8498	1000001417	2100000402	2020-02-01	9/17/20 0:34	MTB DETECTED LOW;RIF Resistance DETECTED	SPC	NA	26.1	153	IS1081-IS6110	NA	26.6	108	rpoB1	POS	24.9	459	rpoB2	POS	26.2	190	rpoB3	NEG	0	3	rpoB4	POS	24.3	346	rpoB1 melt	70.2	rpoB2 melt		rpoB3 melt		rpoB4 melt
17.09.2020	MDR2	21	Omni	Room Temp; Room Humidity	9344	Det	Low	Det	MTB-RIF Ultra RUO OM	6	MDRR21	568049344	8498	1000001368	2100000348	2020-02-01	9/17/20 0:34	MTB DETECTED LOW;RIF Resistance DETECTED	SPC	NA	24.8	173	IS1081-IS6110	NA	25.1	115	rpoB1	POS	23.1	547	rpoB2	POS	24.1	231	rpoB3	NEG	0	2	rpoB4	POS	22.5	408	rpoB1 melt	70.2	rpoB2 melt		rpoB3 melt		rpoB4 melt
17.09.2020	MDR2	22	Omni	Room Temp; Room Humidity	9345	Det	Low	Det	MTB-RIF Ultra RUO OM	6	MDRR22	568049345	8498	1000001474	2100000441	2020-02-01	9/17/20 0:35	MTB DETECTED LOW;RIF Resistance DETECTED	SPC	NA	26	161	IS1081-IS6110	NA	24.8	112	rpoB1	POS	23.1	518	rpoB2	POS	24.2	226	rpoB3	NEG	0	0	rpoB4	POS	22.4	409	rpoB1 melt	69.7	rpoB2 melt		rpoB3 melt		rpoB4 melt
17.09.2020	MDR2	23	Omni	Room Temp; Room Humidity	9764	Det	Low	Det	MTB-RIF Ultra RUO OM	6	MDRR23	568049764	8498	1000001368	2100000348	2020-02-01	9/17/20 2:31	MTB DETECTED LOW;RIF Resistance DETECTED	SPC	NA	26.1	157	IS1081-IS6110	NA	25.1	114	rpoB1	POS	23.7	516	rpoB2	POS	25.1	206	rpoB3	NEG	0	2	rpoB4	POS	23.2	370	rpoB1 melt	70.1	rpoB2 melt		rpoB3 melt		rpoB4 melt
17.09.2020	MDR2	24	Omni	Room Temp; Room Humidity	9765	Det	Low	Det	MTB-RIF Ultra RUO OM	6	MDRR24	568049765	8498	1000001474	2100000441	2020-02-01	9/17/20 2:32	MTB DETECTED LOW;RIF Resistance DETECTED	SPC	NA	25.2	150	IS1081-IS6110	NA	26.7	115	rpoB1	POS	25.1	445	rpoB2	POS	26.3	195	rpoB3	NEG	0	2	rpoB4	POS	24.5	340	rpoB1 melt	69.9	rpoB2 melt		rpoB3 melt		rpoB4 melt
17.09.2020	MDR2	25	Omni	Room Temp; Room Humidity	9755	Det	Low	Det	MTB-RIF Ultra RUO OM	6	MDRR25	568049755	8498	1000001417	2100000402	2020-02-01	9/17/20 2:31	MTB DETECTED LOW;RIF Resistance DETECTED	SPC	NA	27.2	157	IS1081-IS6110	NA	25.7	117	rpoB1	POS	24.2	488	rpoB2	POS	25.4	213	rpoB3	NEG	0	1	rpoB4	POS	23.7	387	rpoB1 melt	70.3	rpoB2 melt		rpoB3 melt		rpoB4 melt
17.09.2020	MDR2	26	Omni	Room Temp; Room Humidity	9753	Det	Low	Det	MTB-RIF Ultra RUO OM	6	MDRR26	568049753	8498	1000001404	2100000379	2020-02-01	9/17/20 2:32	MTB DETECTED LOW;RIF Resistance DETECTED	SPC	NA	25.2	156	IS1081-IS6110	NA	26.7	118	rpoB1	POS	24.8	524	rpoB2	POS	26.1	210	rpoB3	NEG	0	0	rpoB4	POS	24.2	401	rpoB1 melt	69.9	rpoB2 melt		rpoB3 melt		rpoB4 melt
17.09.2020	MDR2	27	Omni	Room Temp; Room Humidity	9760	Det	Low	Det	MTB-RIF Ultra RUO OM	6	MDRR27	568049760	8498	1000001368	2100000348	2020-02-01	9/17/20 3:51	MTB DETECTED LOW;RIF Resistance DETECTED	SPC	NA	25.5	178	IS1081-IS6110	NA	25.2	125	rpoB1	POS	23.3	548	rpoB2	POS	24.4	230	rpoB3	NEG	0	1	rpoB4	POS	22.7	409	rpoB1 melt	69.9	rpoB2 melt		rpoB3 melt		rpoB4 melt
17.09.2020	MDR2	28	Omni	Room Temp; Room Humidity	9762	Det	Low	Det	MTB-RIF Ultra RUO OM	6	MDRR28	568049762	8498	1000001404	2100000379	2020-02-01	9/17/20 3:52	MTB DETECTED LOW;RIF Resistance DETECTED	SPC	NA	24.6	170	IS1081-IS6110	NA	24.8	122	rpoB1	POS	23	574	rpoB2	POS	24.3	237	rpoB3	NEG	0	3	rpoB4	POS	22.3	435	rpoB1 melt	69.9	rpoB2 melt		rpoB3 melt		rpoB4 melt
17.09.2020	MDR2	29	Omni	Room Temp; Room Humidity	9761	Det	Low	Det	MTB-RIF Ultra RUO OM	6	MDRR29	568049761	8498	1000001474	2100000441	2020-02-01	9/17/20 3:52	MTB DETECTED LOW;RIF Resistance DETECTED	SPC	NA	24.7	155	IS1081-IS6110	NA	25	105	rpoB1	POS	22.7	510	rpoB2	POS	23.9	221	rpoB3	NEG	0	1	rpoB4	POS	22.2	382	rpoB1 melt	69.9	rpoB2 melt		rpoB3 melt		rpoB4 melt
17.09.2020	MDR2	30	Omni	Room Temp; Room Humidity	9763	Det	Low	Det	MTB-RIF Ultra RUO OM	6	MDRR30	568049763	8498	1000001417	2100000402	2020-02-01	9/17/20 3:51	MTB DETECTED LOW;RIF Resistance DETECTED	SPC	NA	24.9	148	IS1081-IS6110	NA	25.8	109	rpoB1	POS	24	466	rpoB2	POS	25.2	203	rpoB3	NEG	0	3	rpoB4	POS	23.4	365	rpoB1 melt	70.3	rpoB2 melt		rpoB3 melt		rpoB4 melt
21.09.2020	WT	1	GX	Room Temp; Room Humidity	9987	Det	Low	Not Det
21.09.2020	WT	2	GX	Room Temp; Room Humidity	9967; 9978	Det	Low	Not Det
21.09.2020	WT	3	GX	Room Temp; Room Humidity	9985	Det	Low	Not Det
21.09.2020	NEG19	NA	GX	Room Temp; Room Humidity	9984	Not Det	NA	NA
21.09.2020	WT	4	GX	Room Temp; Room Humidity	9679	Det	Low	Not Det
21.09.2020	WT	5	GX	Room Temp; Room Humidity	9683	Det	Low	Not Det
21.09.2020	WT	6	GX	Room Temp; Room Humidity	9815	Det	Low	Not Det
21.09.2020	WT	7	GX	Room Temp; Room Humidity	9684	Det	Low	Not Det
21.09.2020	WT	8	GX	Room Temp; Room Humidity	9680	Det	Low	Not Det
21.09.2020	WT	9	GX	Room Temp; Room Humidity	9681	Det	Low	Not Det
21.09.2020	WT	10	GX	Room Temp; Room Humidity	9709	Det	Low	Not Det
21.09.2020	WT	11	GX	Room Temp; Room Humidity	9799	Det	Low	Not Det
21.09.2020	WT	12	GX	Room Temp; Room Humidity	9710	Det	Low	Not Det
21.09.2020	WT	13	GX	Room Temp; Room Humidity	9702	Det	Low	Not Det
21.09.2020	WT	14	GX	Room Temp; Room Humidity	9701	Det	Low	Not Det
21.09.2020	WT	15	GX	Room Temp; Room Humidity	9862	Det	Low	Not Det
21.09.2020	WT	1	Omni	High Temp; High Humidity	9982	Det	Low	Not Det	MTB-RIF Ultra RUO OM	6	WTH1	568049982	8498	1000001368	2100000348	2020-02-01	9/20/20 23:04	MTB DETECTED LOW;RIF Resistance NOT DETECTED	SPC	NA	25.4	163	IS1081-IS6110	NA	21.8	529	rpoB1	POS	24.8	499	rpoB2	POS	25.1	308	rpoB3	POS	27.1	162	rpoB4	POS	27.3	150	rpoB1 melt	69.5	rpoB2 melt	73.3	rpoB3 melt	76	rpoB4 melt
21.09.2020	WT	2	Omni	High Temp; High Humidity	9989	Det	Low	Not Det	MTB-RIF Ultra RUO OM	6	WTH2	568049989	8498	1000001474	2100000441	2020-02-01	9/20/20 23:05	MTB DETECTED LOW;RIF Resistance NOT DETECTED	SPC	NA	24.6	150	IS1081-IS6110	NA	22.5	524	rpoB1	POS	25.5	443	rpoB2	POS	25.4	299	rpoB3	POS	27.5	154	rpoB4	POS	27.9	140	rpoB1 melt	69.5	rpoB2 melt	73.4	rpoB3 melt	75.9	rpoB4 melt
21.09.2020	WT	3	Omni	High Temp; High Humidity	9986	Det	Low	Not Det	MTB-RIF Ultra RUO OM	6	WTH3	568049986	8498	1000001417	2100000402	2020-02-01	9/20/20 23:04	MTB DETECTED LOW;RIF Resistance NOT DETECTED	SPC	NA	24.7	150	IS1081-IS6110	NA	20.9	594	rpoB1	POS	25.1	345	rpoB2	POS	24.9	254	rpoB3	POS	28.6	112	rpoB4	POS	30.2	88	rpoB1 melt	69.9	rpoB2 melt	73.5	rpoB3 melt	76.1	rpoB4 melt
21.09.2020	NEG19	NA	Omni	High Temp; High Humidity	9977	Not Det	NA	NA	MTB-RIF Ultra RUO OM	6	NEG19	568049977	8498	1000001404	2100000379	2020-02-01	9/20/20 23:06	MTB NOT DETECTED	SPC	PASS	24.2	134	IS1081-IS6110	FAIL	0	3	rpoB1	INVALID	0	7	rpoB2	INVALID	0	-2	rpoB3	INVALID	0	4	rpoB4	INVALID	0	2	rpoB1 melt		rpoB2 melt		rpoB3 melt		rpoB4 melt
21.09.2020	WT	4	Omni	High Temp; High Humidity	9983	Det	Low	Not Det	MTB-RIF Ultra RUO OM	6	WTH4	568049983	8498	1000001316	2100000297	2020-02-01	9/21/20 0:54	MTB DETECTED LOW;RIF Resistance NOT DETECTED	SPC	NA	25.4	139	IS1081-IS6110	NA	23.9	486	rpoB1	POS	25.3	463	rpoB2	POS	25.6	286	rpoB3	POS	27.1	164	rpoB4	POS	27.6	136	rpoB1 melt	69.9	rpoB2 melt	73.7	rpoB3 melt	76.2	rpoB4 melt
21.09.2020	WT	5	Omni	High Temp; High Humidity	9682	Det	Low	Not Det	MTB-RIF Ultra RUO OM	6	WTH5	568049682	8498	1000001368	2100000348	2020-02-01	9/21/20 0:59	MTB DETECTED LOW;RIF Resistance NOT DETECTED	SPC	NA	25.6	154	IS1081-IS6110	NA	21.5	532	rpoB1	POS	24.1	533	rpoB2	POS	24.6	313	rpoB3	POS	26.5	170	rpoB4	POS	27	143	rpoB1 melt	69.8	rpoB2 melt	73.5	rpoB3 melt	76.2	rpoB4 melt
21.09.2020	WT	6	Omni	High Temp; High Humidity	9678	Det	Low	Not Det	MTB-RIF Ultra RUO OM	6	WTH6	568049678	8498	1000001446	2100000426	2020-02-01	9/21/20 0:54	MTB DETECTED LOW;RIF Resistance NOT DETECTED	SPC	NA	25.3	160	IS1081-IS6110	NA	21.5	500	rpoB1	POS	24.9	459	rpoB2	POS	25.2	282	rpoB3	POS	26.8	159	rpoB4	POS	26.8	142	rpoB1 melt	69.7	rpoB2 melt	73.4	rpoB3 melt	76	rpoB4 melt
21.09.2020	WT	7	Omni	High Temp; High Humidity	9685	Det	Low	Not Det	MTB-RIF Ultra RUO OM	6	WTH7	568049685	8498	1000001431	2100000416	2020-02-01	9/21/20 0:55	MTB DETECTED LOW;RIF Resistance NOT DETECTED	SPC	NA	24.9	178	IS1081-IS6110	NA	22	588	rpoB1	POS	24.8	518	rpoB2	POS	24.9	347	rpoB3	POS	26.7	177	rpoB4	POS	27.8	151	rpoB1 melt	69.4	rpoB2 melt	73.2	rpoB3 melt	75.8	rpoB4 melt
21.09.2020	WT	8	Omni	High Temp; High Humidity	9824	Det	Low	Not Det	MTB-RIF Ultra RUO OM	6	WTH8	568049824	8498	1000001404	2100000379	2020-02-01	9/21/20 2:22	MTB DETECTED LOW;RIF Resistance NOT DETECTED	SPC	NA	25.3	155	IS1081-IS6110	NA	22.9	548	rpoB1	POS	25.3	508	rpoB2	POS	25.5	306	rpoB3	POS	27.2	166	rpoB4	POS	27.3	161	rpoB1 melt	69.5	rpoB2 melt	73.4	rpoB3 melt	76	rpoB4 melt
21.09.2020	WT	9	Omni	High Temp; High Humidity	9790	Det	Low	Not Det	MTB-RIF Ultra RUO OM	6	WTH9	568049790	8498	1000001417	2100000402	2020-02-01	9/21/20 2:21	NO RESULT	SPC	NO RESULT	0	0	IS1081-IS6110	NO RESULT	0	0	rpoB1	NO RESULT	0	0	rpoB2	NO RESULT	0	0	rpoB3	NO RESULT	0	0	rpoB4	NO RESULT	0	0	rpoB1 melt		rpoB2 melt		rpoB3 melt		rpoB4 melt
21.09.2020	WT	10	Omni	High Temp; High Humidity	9695	Det	Low	Not Det	MTB-RIF Ultra RUO OM	6	WTH10	568049695	8498	1000001316	2100000297	2020-02-01	9/21/20 2:20	MTB DETECTED LOW;RIF Resistance NOT DETECTED	SPC	NA	25.2	146	IS1081-IS6110	NA	20.7	545	rpoB1	POS	24	376	rpoB2	POS	23.8	299	rpoB3	POS	27.1	123	rpoB4	POS	26.9	107	rpoB1 melt	69.7	rpoB2 melt	73.4	rpoB3 melt	76	rpoB4 melt
21.09.2020	WT	11	Omni	High Temp; High Humidity	9813	Det	Low	Not Det
21.09.2020	WT	12	Omni	High Temp; High Humidity	9805; 9692	Det	Low	Not Det	MTB-RIF Ultra RUO OM	6	WTH12	568049692	8498	1000001404	2100000379	2020-02-01	9/21/20 3:54	MTB DETECTED LOW;RIF Resistance NOT DETECTED	SPC	NA	25.6	160	IS1081-IS6110	NA	24	544	rpoB1	POS	27.1	483	rpoB2	POS	27.2	313	rpoB3	POS	28.9	164	rpoB4	POS	29.3	176	rpoB1 melt	69.5	rpoB2 melt	73.4	rpoB3 melt	75.9	rpoB4 melt
21.09.2020	WT	13	Omni	High Temp; High Humidity	9800	Det	Low	Not Det	MTB-RIF Ultra RUO OM	6	WTH13	568049800	8498	1000001368	2100000348	2020-02-01	9/21/20 3:40	MTB DETECTED LOW;RIF Resistance NOT DETECTED	SPC	NA	25.5	175	IS1081-IS6110	NA	21.9	549	rpoB1	POS	25	497	rpoB2	POS	25.3	299	rpoB3	POS	27.4	155	rpoB4	POS	27.8	142	rpoB1 melt	69.8	rpoB2 melt	73.5	rpoB3 melt	76.1	rpoB4 melt
21.09.2020	WT	14	Omni	High Temp; High Humidity	9812	Det	Low	Not Det	MTB-RIF Ultra RUO OM	6	WTH14	568049812	8498	1000001474	2100000441	2020-02-01	9/21/20 3:42	MTB DETECTED LOW;RIF Resistance NOT DETECTED	SPC	NA	25.8	156	IS1081-IS6110	NA	22.8	503	rpoB1	POS	25.6	463	rpoB2	POS	25.5	312	rpoB3	POS	27.1	166	rpoB4	POS	27.7	155	rpoB1 melt	69.5	rpoB2 melt	73.6	rpoB3 melt	75.9	rpoB4 melt
21.09.2020	WT	15	Omni	High Temp; High Humidity	9861	Det	Low	Not Det	MTB-RIF Ultra RUO OM	6	WTH15	568049861	8498	1000001446	2100000426	2020-02-01	9/21/20 3:42	MTB DETECTED LOW;RIF Resistance NOT DETECTED	SPC	NA	25.2	152	IS1081-IS6110	NA	21.1	503	rpoB1	POS	23.8	513	rpoB2	POS	24.1	312	rpoB3	POS	25.7	181	rpoB4	POS	25	160	rpoB1 melt	69.7	rpoB2 melt	73.4	rpoB3 melt	76	rpoB4 melt
22.09.2020	WT	16	GX	Room Temp; Room Humidity	9843	Det	Low	Not Det
22.09.2020	WT	17	GX	Room Temp; Room Humidity	9856	Det	Low	Not Det
22.09.2020	WT	18	GX	Room Temp; Room Humidity	9831	Det	Low	Not Det
22.09.2020	NEG20	NA	GX	Room Temp; Room Humidity	9349	Not Det	NA	NA
22.09.2020	WT	19	GX	Room Temp; Room Humidity	9361	Det	Low	Not Det
22.09.2020	WT	20	GX	Room Temp; Room Humidity	9362	Det	Low	Not Det
22.09.2020	WT	21	GX	Room Temp; Room Humidity	9363	Det	Low	Not Det
22.09.2020	WT	22	GX	Room Temp; Room Humidity	9334	Det	Low	Not Det
22.09.2020	WT	23	GX	Room Temp; Room Humidity	9671	Det	Low	Not Det
22.09.2020	WT	24	GX	Room Temp; Room Humidity	9342; 9453	Det	Low	Not Det
22.09.2020	WT	25	GX	Room Temp; Room Humidity	9659	Det	Low	Not Det
22.09.2020	WT	26	GX	Room Temp; Room Humidity	9676	Det	Low	Not Det
22.09.2020	WT	27	GX	Room Temp; Room Humidity	8066	Det	Low	Not Det
22.09.2020	WT	28	GX	Room Temp; Room Humidity	9672	Det	Low	Not Det
22.09.2020	WT	29	GX	Room Temp; Room Humidity	8057	Det	Low	Not Det
22.09.2020	WT	30	GX	Room Temp; Room Humidity	9677	Det	Low	Not Det
22.09.2020	WT	16	Omni	High Temp; High Humidity	9858	Det	Low	Not Det	MTB-RIF Ultra RUO OM	6	WTH16	568049858	8498	1000001368	2100000348	2020-02-01	9/21/20 23:14	MTB DETECTED LOW;RIF Resistance NOT DETECTED	SPC	NA	24.5	168	IS1081-IS6110	NA	21.8	543	rpoB1	POS	24.2	533	rpoB2	POS	24.6	319	rpoB3	POS	26.9	164	rpoB4	POS	26.3	154	rpoB1 melt	69.6	rpoB2 melt	73.4	rpoB3 melt	76	rpoB4 melt
22.09.2020	WT	17	Omni	High Temp; High Humidity	9859	Det	Low	Not Det	MTB-RIF Ultra RUO OM	6	WTH17	568049859	8498	1000001474	2100000441	2020-02-01	9/21/20 23:16	MTB DETECTED LOW;RIF Resistance NOT DETECTED	SPC	NA	25.8	151	IS1081-IS6110	NA	21.6	501	rpoB1	POS	24.5	480	rpoB2	POS	24.4	326	rpoB3	POS	26.3	169	rpoB4	POS	26.8	142	rpoB1 melt	69.5	rpoB2 melt	73.5	rpoB3 melt	75.8	rpoB4 melt
22.09.2020	WT	18	Omni	High Temp; High Humidity	9842	Det	Low	Not Det	MTB-RIF Ultra RUO OM	6	WTH18	568049842	8498	1000001404	2100000379	2020-02-01	9/21/20 23:17	MTB DETECTED LOW;RIF Resistance NOT DETECTED	SPC	NA	24.2	164	IS1081-IS6110	NA	22.6	519	rpoB1	POS	25	486	rpoB2	POS	25.2	311	rpoB3	POS	27.1	162	rpoB4	POS	27.3	149	rpoB1 melt	69.5	rpoB2 melt	73.1	rpoB3 melt	75.9	rpoB4 melt
22.09.2020	NEG20	NA	Omni	High Temp; High Humidity	9341	Not Det	NA	NA	MTB-RIF Ultra RUO OM	6	NEG20	568049341	8498	1000001474	2100000441	2020-02-01	9/22/20 0:58	MTB NOT DETECTED	SPC	PASS	26.6	141	IS1081-IS6110	FAIL	0	1	rpoB1	INVALID	0	6	rpoB2	INVALID	0	1	rpoB3	INVALID	0	5	rpoB4	INVALID	0	6	rpoB1 melt		rpoB2 melt		rpoB3 melt		rpoB4 melt
22.09.2020	WT	19	Omni	High Temp; High Humidity	9840	Det	Low	Not Det	MTB-RIF Ultra RUO OM	6	WTH19	568049840	8498	1000001417	2100000402	2020-02-01	9/21/20 23:17	MTB DETECTED LOW;RIF Resistance NOT DETECTED	SPC	NA	26	151	IS1081-IS6110	NA	21.7	494	rpoB1	POS	25.1	466	rpoB2	POS	25.3	293	rpoB3	POS	26.9	167	rpoB4	POS	29.2	116	rpoB1 melt	70.2	rpoB2 melt	74	rpoB3 melt	76.5	rpoB4 melt
22.09.2020	WT	20	Omni	High Temp; High Humidity	9364	Det	Low	Not Det	MTB-RIF Ultra RUO OM	6	WTH20	568049364	8498	1000001417	2100000402	2020-02-01	9/22/20 0:58	MTB DETECTED LOW;RIF Resistance NOT DETECTED	SPC	NA	26.2	155	IS1081-IS6110	NA	22.8	483	rpoB1	POS	25.6	461	rpoB2	POS	25.8	290	rpoB3	POS	27.3	166	rpoB4	POS	30.4	114	rpoB1 melt	70.2	rpoB2 melt	74	rpoB3 melt	76.5	rpoB4 melt
22.09.2020	WT	21	Omni	High Temp; High Humidity	9357	Det	Low	Not Det	MTB-RIF Ultra RUO OM	6	WTH21	568049357	8498	1000001404	2100000379	2020-02-01	9/22/20 0:58	MTB DETECTED LOW;RIF Resistance NOT DETECTED	SPC	NA	27.1	159	IS1081-IS6110	NA	23.6	537	rpoB1	POS	27.5	425	rpoB2	POS	27.8	267	rpoB3	POS	29.5	142	rpoB4	POS	30.9	138	rpoB1 melt	69.5	rpoB2 melt	73.4	rpoB3 melt	75.9	rpoB4 melt
22.09.2020	WT	22	Omni	High Temp; High Humidity	9356	Det	Low	Not Det	MTB-RIF Ultra RUO OM	6	WTH22	568049356	8498	1000001368	2100000348	2020-02-01	9/22/20 0:57	MTB DETECTED LOW;RIF Resistance NOT DETECTED	SPC	NA	24.8	146	IS1081-IS6110	NA	22.5	507	rpoB1	POS	24.8	480	rpoB2	POS	25	289	rpoB3	POS	27	157	rpoB4	POS	27.4	146	rpoB1 melt	69.6	rpoB2 melt	73.4	rpoB3 melt	76	rpoB4 melt
22.09.2020	WT	23	Omni	High Temp; High Humidity	9674	Det	Low	Not Det	MTB-RIF Ultra RUO OM	6	WTH23	568049674	8498	1000001431	2100000416	2020-02-01	9/22/20 2:42	MTB DETECTED LOW;RIF Resistance NOT DETECTED	SPC	NA	25.4	159	IS1081-IS6110	NA	21.6	522	rpoB1	POS	24.3	533	rpoB2	POS	24.5	331	rpoB3	POS	26.1	184	rpoB4	POS	27.1	152	rpoB1 melt	69.4	rpoB2 melt	73.3	rpoB3 melt	75.8	rpoB4 melt
22.09.2020	WT	24	Omni	High Temp; High Humidity	9654	Det	Low	Not Det	MTB-RIF Ultra RUO OM	6	WTH24	568049654	8498	1000001504	2100000480	1.0.1387_Demo	9/22/20 2:45	MTB DETECTED LOW;RIF Resistance NOT DETECTED	SPC	NA	25.7	157	IS1081-IS6110	NA	21.5	490	rpoB1	POS	24.4	509	rpoB2	POS	24.4	306	rpoB3	POS	26.1	175	rpoB4	POS	26.4	143	rpoB1 melt	70.3	rpoB2 melt	73.8	rpoB3 melt	76.4	rpoB4 melt
22.09.2020	WT	25	Omni	High Temp; High Humidity	9673	Det	Low	Not Det	MTB-RIF Ultra RUO OM	6	WTH25	568049673	8498	1000001446	2100000426	2020-02-01	9/22/20 2:40	MTB DETECTED LOW;RIF Resistance NOT DETECTED	SPC	NA	24.9	170	IS1081-IS6110	NA	21.2	494	rpoB1	POS	23.6	449	rpoB2	POS	23.8	364	rpoB3	POS	25.6	181	rpoB4	POS	25	182	rpoB1 melt	69.6	rpoB2 melt	73.2	rpoB3 melt	75.9	rpoB4 melt
22.09.2020	WT	26	Omni	High Temp; High Humidity	9688	Det	Low	Not Det	MTB-RIF Ultra RUO OM	6	WTH26	568049688	8498	1000001316	2100000297	2020-02-01	9/22/20 2:40	MTB DETECTED LOW;RIF Resistance NOT DETECTED	SPC	NA	24.8	159	IS1081-IS6110	NA	21.6	488	rpoB1	POS	24.3	478	rpoB2	POS	24.4	318	rpoB3	POS	26.4	165	rpoB4	POS	27.5	128	rpoB1 melt	69.9	rpoB2 melt	73.7	rpoB3 melt	76.2	rpoB4 melt
22.09.2020	WT	27	Omni	High Temp; High Humidity	8069	Det	Low	Not Det	MTB-RIF Ultra RUO OM	6	WTH27	568048069	8498	1000001446	2100000426	2020-02-01	9/22/20 4:45	MTB DETECTED LOW;RIF Resistance NOT DETECTED	SPC	NA	25.1	157	IS1081-IS6110	NA	24.1	480	rpoB1	POS	25.8	447	rpoB2	POS	26	277	rpoB3	POS	27.6	158	rpoB4	POS	27.3	163	rpoB1 melt	69.5	rpoB2 melt	73.3	rpoB3 melt	75.9	rpoB4 melt
22.09.2020	WT	28	Omni	High Temp; High Humidity	8058	Det	Low	Not Det
22.09.2020	WT	29	Omni	High Temp; High Humidity	8071	Det	Low	Not Det
22.09.2020	WT	30	Omni	High Temp; High Humidity	8070	Det	Low	Not Det	MTB-RIF Ultra RUO OM	6	WTH30	568048070	8498	1000001316	2100000297	2020-02-01	9/22/20 4:45	MTB DETECTED LOW;RIF Resistance NOT DETECTED	SPC	NA	26.7	152	IS1081-IS6110	NA	22.8	494	rpoB1	POS	25.7	465	rpoB2	POS	25.8	300	rpoB3	POS	27.3	171	rpoB4	POS	28.4	147	rpoB1 melt	69.9	rpoB2 melt	73.8	rpoB3 melt	76.2	rpoB4 melt
2020-09-23	MDR	1	GX	Room Temp; Room Humidity	9447	Det	Medium	Det
2020-09-23	MDR	2	GX	Room Temp; Room Humidity	9449	Det	Low	Det
2020-09-23	MDR	3	GX	Room Temp; Room Humidity	9625	Det	Low	Det
2020-09-23	NEG21	NA	GX	Room Temp; Room Humidity	9626	Not Det	NA	NA
2020-09-23	MDR2	4	GX	Room Temp; Room Humidity	9627; 8001	Det	Low	Det
2020-09-23	MDR2	5	GX	Room Temp; Room Humidity	9619	Det	Low	Det
2020-09-23	MDR2	6	GX	Room Temp; Room Humidity	9606	Det	Low	Det
2020-09-23	MDR2	7	GX	Room Temp; Room Humidity	9961	Det	Low	Det
2020-09-23	MDR2	8	GX	Room Temp; Room Humidity	9974	Det	Low	Det
2020-09-23	MDR2	9	GX	Room Temp; Room Humidity	9976	Det	Low	Det
2020-09-23	MDR2	10	GX	Room Temp; Room Humidity	9975	Det	Low	Det
2020-09-23	MDR2	11	GX	Room Temp; Room Humidity	9965	Det	Low	Det
2020-09-23	MDR2	12	GX	Room Temp; Room Humidity	8008	Det	Low	Det
2020-09-23	MDR2	13	GX	Room Temp; Room Humidity	8049	Det	Low	Det
2020-09-23	MDR2	14	GX	Room Temp; Room Humidity	8005	Det	Low	Det
2020-09-23	MDR2	15	GX	Room Temp; Room Humidity	7994	Det	Low	Det
2020-09-23	MDR2	1	Omni	High Temp; High Humidity	9448	Det	Low	Det	MTB-RIF Ultra RUO OM	6	MDRH1	568049448	8498	1000001474	2100000441	2020-02-01	9/22/20 23:18	MTB DETECTED LOW;RIF Resistance DETECTED	SPC	NA	25.3	159	IS1081-IS6110	NA	25.5	107	rpoB1	POS	24	460	rpoB2	POS	25	208	rpoB3	NEG	0	2	rpoB4	POS	23.3	346	rpoB1 melt	69.8	rpoB2 melt		rpoB3 melt		rpoB4 melt
2020-09-23	MDR2	2	Omni	High Temp; High Humidity	9609	Det	Low	Det	MTB-RIF Ultra RUO OM	6	MDRH2	568049609	8498	1000001404	2100000379	2020-02-01	9/22/20 23:18	MTB DETECTED LOW;RIF Resistance DETECTED	SPC	NA	26.4	161	IS1081-IS6110	NA	28.1	111	rpoB1	POS	26.3	450	rpoB2	POS	27.4	194	rpoB3	NEG	0	2	rpoB4	POS	25.8	361	rpoB1 melt	69.6	rpoB2 melt		rpoB3 melt		rpoB4 melt
2020-09-23	MDR2	3	Omni	High Temp; High Humidity	9624	Det	Low	Det	MTB-RIF Ultra RUO OM	6	MDRH3	568049624	8498	1000001368	2100000348	2020-02-01	9/22/20 23:17	MTB DETECTED LOW;RIF Resistance DETECTED	SPC	NA	25	170	IS1081-IS6110	NA	24.3	108	rpoB1	POS	22.2	556	rpoB2	POS	23.8	213	rpoB3	NEG	0	1	rpoB4	POS	21.6	399	rpoB1 melt	69.8	rpoB2 melt		rpoB3 melt		rpoB4 melt
2020-09-23	NEG21	NA	Omni	High Temp; High Humidity	9610	Not Det	NA	NA	MTB-RIF Ultra RUO OM	6	NEG21	568049610	8498	1000001417	2100000402	2020-02-01	9/22/20 23:19	MTB NOT DETECTED	SPC	PASS	25.6	138	IS1081-IS6110	FAIL	0	-2	rpoB1	INVALID	0	4	rpoB2	INVALID	0	0	rpoB3	INVALID	0	5	rpoB4	INVALID	0	4	rpoB1 melt		rpoB2 melt		rpoB3 melt		rpoB4 melt
2020-09-23	MDR2	4	Omni	High Temp; High Humidity	9962	Det	Low	Det	MTB-RIF Ultra RUO OM	6	MDRH4	568049962	8498	1000001474	2100000441	2020-02-01	9/23/20 0:36	MTB DETECTED LOW;RIF Resistance DETECTED	SPC	NA	25.1	176	IS1081-IS6110	NA	26.5	130	rpoB1	POS	24.4	499	rpoB2	POS	25.3	221	rpoB3	NEG	0	1	rpoB4	POS	23.6	398	rpoB1 melt	69.7	rpoB2 melt		rpoB3 melt		rpoB4 melt
2020-09-23	MDR2	5	Omni	High Temp; High Humidity	9621	Det	Low	Det	MTB-RIF Ultra RUO OM	6	MDRH5	568049621	8498	1000001417	2100000402	2020-02-01	9/23/20 0:34	MTB DETECTED LOW;RIF Resistance DETECTED	SPC	NA	25.9	158	IS1081-IS6110	NA	27.3	111	rpoB1	POS	25.5	444	rpoB2	POS	26.7	184	rpoB3	NEG	0	-2	rpoB4	POS	25.5	308	rpoB1 melt	70.3	rpoB2 melt		rpoB3 melt		rpoB4 melt
2020-09-23	MDR2	6	Omni	High Temp; High Humidity	9620	Det	Low	Det	MTB-RIF Ultra RUO OM	6	MDRH6	568049620	8498	1000001368	2100000348	2020-02-01	9/23/20 0:35	MTB DETECTED LOW;RIF Resistance DETECTED	SPC	NA	25.5	166	IS1081-IS6110	NA	25.7	108	rpoB1	POS	24.4	479	rpoB2	POS	25.6	204	rpoB3	NEG	0	1	rpoB4	POS	23.8	356	rpoB1 melt	69.9	rpoB2 melt		rpoB3 melt		rpoB4 melt
2020-09-23	MDR2	7	Omni	High Temp; High Humidity	9966	Det	Low	Det	MTB-RIF Ultra RUO OM	6	MDRH7	568049966	8498	1000001404	2100000379	2020-02-01	9/23/20 0:36	MTB DETECTED LOW;RIF Resistance DETECTED	SPC	NA	25.7	168	IS1081-IS6110	NA	25.5	109	rpoB1	POS	23.8	530	rpoB2	POS	24.9	219	rpoB3	NEG	0	6	rpoB4	POS	23.1	390	rpoB1 melt	69.7	rpoB2 melt		rpoB3 melt		rpoB4 melt
2020-09-23	MDR2	8	Omni	High Temp; High Humidity	9973	Det	Low	Det	MTB-RIF Ultra RUO OM	6	MDRH8	568049973	8498	1000001446	2100000426	2020-02-01	9/23/20 1:57	MTB DETECTED LOW;RIF Resistance DETECTED	SPC	NA	24.9	191	IS1081-IS6110	NA	24.5	125	rpoB1	POS	23.1	503	rpoB2	POS	24	236	rpoB3	NEG	0	0	rpoB4	POS	22.2	403	rpoB1 melt	70	rpoB2 melt		rpoB3 melt		rpoB4 melt
2020-09-23	MDR2	9	Omni	High Temp; High Humidity	9981	Det	Low	Det	MTB-RIF Ultra RUO OM	6	MDRH9	568049981	8498	1000001316	2100000297	2020-02-01	9/23/20 1:57	MTB DETECTED LOW;RIF Resistance DETECTED	SPC	NA	25.8	160	IS1081-IS6110	NA	26.3	110	rpoB1	POS	25	449	rpoB2	POS	26.2	191	rpoB3	NEG	0	1	rpoB4	POS	24.3	330	rpoB1 melt	69.9	rpoB2 melt		rpoB3 melt		rpoB4 melt
2020-09-23	MDR2	10	Omni	High Temp; High Humidity	9971	Det	Low	Det	MTB-RIF Ultra RUO OM	6	MDRH10	568049971	8498	1000001431	2100000416	2020-02-01	9/23/20 1:58	MTB DETECTED LOW;RIF Resistance DETECTED	SPC	NA	24.9	166	IS1081-IS6110	NA	25.4	114	rpoB1	POS	23.8	490	rpoB2	POS	24.8	223	rpoB3	NEG	0	1	rpoB4	POS	23	403	rpoB1 melt	69.6	rpoB2 melt		rpoB3 melt		rpoB4 melt
2020-09-23	MDR2	11	Omni	High Temp; High Humidity	7989	Det	Low	Det	MTB-RIF Ultra RUO OM	6	MDRH11	568047989	8498	1000001504	2100000480	1.0.1387_Demo	9/23/20 1:59	MTB DETECTED LOW;RIF Resistance DETECTED	SPC	NA	24.6	155	IS1081-IS6110	NA	25.3	96	rpoB1	POS	23.2	523	rpoB2	POS	24.3	207	rpoB3	NEG	0	2	rpoB4	POS	22.6	335	rpoB1 melt	70.3	rpoB2 melt		rpoB3 melt		rpoB4 melt
2020-09-23	MDR2	12	Omni	High Temp; High Humidity	8046	Det	Low	Det	MTB-RIF Ultra RUO OM	6	MDRH12	568048046	8498	1000001431	2100000416	2020-02-01	9/23/20 3:19	MTB DETECTED LOW;RIF Resistance DETECTED	SPC	NA	24.6	162	IS1081-IS6110	NA	25.5	115	rpoB1	POS	23.4	513	rpoB2	POS	24.3	229	rpoB3	NEG	0	1	rpoB4	POS	22.7	381	rpoB1 melt	69.5	rpoB2 melt		rpoB3 melt		rpoB4 melt
2020-09-23	MDR2	13	Omni	High Temp; High Humidity	8000	Det	Low	Det	MTB-RIF Ultra RUO OM	6	MDRH13	568048000	8498	1000001316	2100000297	2020-02-01	9/23/20 3:16	MTB DETECTED LOW;RIF Resistance DETECTED	SPC	NA	26.7	165	IS1081-IS6110	NA	26	124	rpoB1	POS	25.1	484	rpoB2	POS	26.1	212	rpoB3	NEG	0	2	rpoB4	POS	24.4	393	rpoB1 melt	70	rpoB2 melt		rpoB3 melt		rpoB4 melt
2020-09-23	MDR2	14	Omni	High Temp; High Humidity	8007	Det	Low	Det	MTB-RIF Ultra RUO OM	6	MDRH14	568048007	8498	1000001504	2100000480	1.0.1387_Demo	9/23/20 3:20	MTB DETECTED LOW;RIF Resistance DETECTED	SPC	NA	24	168	IS1081-IS6110	NA	25.7	104	rpoB1	POS	23	548	rpoB2	POS	24.3	210	rpoB3	NEG	0	-1	rpoB4	POS	22.5	373	rpoB1 melt	70.2	rpoB2 melt		rpoB3 melt		rpoB4 melt
2020-09-23	MDR2	15	Omni	High Temp; High Humidity	8006	Det	Low	Det	MTB-RIF Ultra RUO OM	6	MDRH15	568048006	8498	1000001446	2100000426	2020-02-01	9/23/20 3:22	MTB DETECTED LOW;RIF Resistance DETECTED	SPC	NA	25.2	157	IS1081-IS6110	NA	25.3	104	rpoB1	POS	23.4	494	rpoB2	POS	24.7	202	rpoB3	NEG	0	1	rpoB4	POS	22.7	351	rpoB1 melt	69.8	rpoB2 melt		rpoB3 melt		rpoB4 melt
2020-09-24	MDR2	16	Omni	High Temp; High Humidity	0018	Det	Low	Det	MTB-RIF Ultra RUO OM	6	MDRH16	568050018	8498	1000001504	2100000480	1.0.1387_Demo	9/23/20 22:06	MTB DETECTED LOW;RIF Resistance DETECTED	SPC	NA	25.4	172	IS1081-IS6110	NA	25.1	113	rpoB1	POS	23.2	565	rpoB2	POS	24.4	222	rpoB3	NEG	0	2	rpoB4	POS	22.8	362	rpoB1 melt	70.4	rpoB2 melt		rpoB3 melt		rpoB4 melt
2020-09-24	MDR2	17	Omni	High Temp; High Humidity	0017	Det	Low	Det	MTB-RIF Ultra RUO OM	6	MDRH17	568050017	8498	1000001417	2100000402	2020-02-01	9/23/20 22:09	MTB DETECTED LOW;RIF Resistance DETECTED	SPC	NA	25.9	153	IS1081-IS6110	NA	26.2	104	rpoB1	POS	24.8	446	rpoB2	POS	26	194	rpoB3	NEG	0	0	rpoB4	POS	24.2	361	rpoB1 melt	70.4	rpoB2 melt		rpoB3 melt		rpoB4 melt
2020-09-24	MDR2	18	Omni	High Temp; High Humidity	0026	Det	Low	Det	MTB-RIF Ultra RUO OM	6	MDRH18	568050026	8498	1000001404	2100000379	2020-02-01	9/23/20 22:10	MTB DETECTED LOW;RIF Resistance DETECTED	SPC	NA	25.4	155	IS1081-IS6110	NA	25.9	109	rpoB1	POS	23.8	512	rpoB2	POS	25.1	218	rpoB3	NEG	0	0	rpoB4	POS	23.3	375	rpoB1 melt	69.5	rpoB2 melt		rpoB3 melt		rpoB4 melt
2020-09-24	MDR2	19	Omni	High Temp; High Humidity	0021	Det	Low	Det	MTB-RIF Ultra RUO OM	6	MDRH19	568050021	8498	1000001474	2100000441	2020-02-01	9/23/20 22:10	MTB DETECTED LOW;RIF Resistance DETECTED	SPC	NA	23.9	165	IS1081-IS6110	NA	24.7	119	rpoB1	POS	22.5	549	rpoB2	POS	23.4	238	rpoB3	NEG	0	1	rpoB4	POS	21.9	392	rpoB1 melt	69.6	rpoB2 melt		rpoB3 melt		rpoB4 melt
2020-09-24	MDR2	20	Omni	High Temp; High Humidity	0022	Det	Low	Det	MTB-RIF Ultra RUO OM	6	MDRH20	568050022	8498	1000001446	2100000426	2020-02-01	9/23/20 22:04	MTB DETECTED LOW;RIF Resistance DETECTED	SPC	NA	24.5	160	IS1081-IS6110	NA	25.3	107	rpoB1	POS	23.5	505	rpoB2	POS	24.8	204	rpoB3	NEG	0	1	rpoB4	POS	23	351	rpoB1 melt	69.8	rpoB2 melt		rpoB3 melt		rpoB4 melt
2020-09-24	MDR2	21	Omni	High Temp; High Humidity	9841	Det	Low	Det	MTB-RIF Ultra RUO OM	6	MDRH21	568049841	8498	1000001431	2100000416	2020-02-01	9/23/20 22:05	MTB DETECTED LOW;RIF Resistance DETECTED	SPC	NA	24.5	145	IS1081-IS6110	NA	26.8	74	rpoB1	POS	23.8	358	rpoB2	POS	24.9	168	rpoB3	NEG	0	4	rpoB4	POS	22.5	309	rpoB1 melt	69.4	rpoB2 melt		rpoB3 melt		rpoB4 melt
2020-09-24	MDR2	22	Omni	High Temp; High Humidity	9845	Det	Low	Det	MTB-RIF Ultra RUO OM	6	MDRH22	568049845	8498	1000001368	2100000348	2020-02-01	9/23/20 22:08	MTB DETECTED LOW;RIF Resistance DETECTED	SPC	NA	24.6	171	IS1081-IS6110	NA	24.7	109	rpoB1	POS	23.2	494	rpoB2	POS	24.3	210	rpoB3	NEG	0	1	rpoB4	POS	22.6	369	rpoB1 melt	69.9	rpoB2 melt		rpoB3 melt		rpoB4 melt
2020-09-24	NEG22	NA	Omni	High Temp; High Humidity	9878	Not Det	NA	NA	MTB-RIF Ultra RUO OM	6	NEG22	568049878	8498	1000001316	2100000297	2020-02-01	9/23/20 22:04	MTB NOT DETECTED	SPC	PASS	25.8	153	IS1081-IS6110	FAIL	0	1	rpoB1	INVALID	0	3	rpoB2	INVALID	0	-3	rpoB3	INVALID	0	6	rpoB4	INVALID	0	4	rpoB1 melt		rpoB2 melt		rpoB3 melt		rpoB4 melt
2020-09-24	MDR2	23	Omni	High Temp; High Humidity	9614	Det	Low	Det	MTB-RIF Ultra RUO OM	6	MDRH23	568049614	8498	1000001446	2100000426	2020-02-01	9/23/20 23:38	MTB DETECTED LOW;RIF Resistance DETECTED	SPC	NA	26.2	169	IS1081-IS6110	NA	25	117	rpoB1	POS	23.9	474	rpoB2	POS	25.1	208	rpoB3	NEG	0	1	rpoB4	POS	23.3	367	rpoB1 melt	69.7	rpoB2 melt		rpoB3 melt		rpoB4 melt
2020-09-24	MDR2	24	Omni	High Temp; High Humidity	9613	Det	Low	Det	MTB-RIF Ultra RUO OM	6	MDRH24	568049613	8498	1000001316	2100000297	2020-02-01	9/23/20 23:38	MTB DETECTED LOW;RIF Resistance DETECTED	SPC	NA	24.8	164	IS1081-IS6110	NA	24.9	118	rpoB1	POS	23.5	451	rpoB2	POS	24.5	222	rpoB3	NEG	0	1	rpoB4	POS	22.6	371	rpoB1 melt	70	rpoB2 melt		rpoB3 melt		rpoB4 melt
2020-09-24	MDR2	25	Omni	High Temp; High Humidity	9876	Det	Low	Det	MTB-RIF Ultra RUO OM	6	MDRH25	568049876	8498	1000001431	2100000416	2020-02-01	9/23/20 23:38	NO RESULT	SPC	NO RESULT	0	0	IS1081-IS6110	NO RESULT	0	0	rpoB1	NO RESULT	0	0	rpoB2	NO RESULT	0	0	rpoB3	NO RESULT	0	0	rpoB4	NO RESULT	0	0	rpoB1 melt		rpoB2 melt		rpoB3 melt		rpoB4 melt
2020-09-24	MDR2	26	Omni	High Temp; High Humidity	9867	Det	Low	Det	MTB-RIF Ultra RUO OM	6	MDRH26	568049867	8498	1000001404	2100000379	2020-02-01	9/23/20 23:43	MTB DETECTED LOW;RIF Resistance DETECTED	SPC	NA	25.7	157	IS1081-IS6110	NA	25.7	113	rpoB1	POS	23.7	543	rpoB2	POS	25	227	rpoB3	NEG	0	0	rpoB4	POS	23.1	433	rpoB1 melt	69.7	rpoB2 melt		rpoB3 melt		rpoB4 melt
2020-09-24	MDR2	27	Omni	High Temp; High Humidity	9632	Det	Low	Det	MTB-RIF Ultra RUO OM	6	MDRH27	568049632	8498	1000001368	2100000348	2020-02-01	9/23/20 23:42	MTB DETECTED LOW;RIF Resistance DETECTED	SPC	NA	23.7	182	IS1081-IS6110	NA	24.9	119	rpoB1	POS	23.1	510	rpoB2	POS	24.2	218	rpoB3	NEG	0	1	rpoB4	POS	22.2	422	rpoB1 melt	69.9	rpoB2 melt		rpoB3 melt		rpoB4 melt
2020-09-24	MDR2	28	Omni	High Temp; High Humidity	9631	Det	Low	Det	MTB-RIF Ultra RUO OM	6	MDRH28	568049631	8498	1000001504	2100000480	1.0.1387_Demo	9/23/20 23:40	MTB DETECTED LOW;RIF Resistance DETECTED	SPC	NA	24.6	153	IS1081-IS6110	NA	25.9	102	rpoB1	POS	24.8	456	rpoB2	POS	26.2	178	rpoB3	NEG	0	4	rpoB4	POS	24.3	315	rpoB1 melt	70.2	rpoB2 melt		rpoB3 melt		rpoB4 melt
2020-09-24	MDR2	29	Omni	High Temp; High Humidity	9865	Det	Low	Det	MTB-RIF Ultra RUO OM	6	MDRH29	568049865	8498	1000001474	2100000441	2020-02-01	9/23/20 23:43	MTB DETECTED LOW;RIF Resistance DETECTED	SPC	NA	25.3	165	IS1081-IS6110	NA	25.1	116	rpoB1	POS	23.3	511	rpoB2	POS	24.2	231	rpoB3	NEG	0	2	rpoB4	POS	22.5	391	rpoB1 melt	69.8	rpoB2 melt		rpoB3 melt		rpoB4 melt
2020-09-24	MDR2	30	Omni	High Temp; High Humidity	9612	Det	Low	Det	MTB-RIF Ultra RUO OM	6	MDRH30	568049612	8498	1000001417	2100000402	2020-02-01	9/23/20 23:42	MTB DETECTED LOW;RIF Resistance DETECTED	SPC	NA	24.7	155	IS1081-IS6110	NA	25.4	109	rpoB1	POS	23.7	473	rpoB2	POS	24.8	208	rpoB3	NEG	0	0	rpoB4	POS	23.1	366	rpoB1 melt	70.2	rpoB2 melt		rpoB3 melt		rpoB4 melt
2020-09-24	MDR2	16	GX	Room Temp; Room Humidity	0028	Det	Low	Det
2020-09-24	MDR2	17	GX	Room Temp; Room Humidity	9992	Det	Low	Det
2020-09-24	MDR2	18	GX	Room Temp; Room Humidity	0025	Det	Low	Det
2020-09-24	MDR2	19	GX	Room Temp; Room Humidity	0019	Det	Low	Det
2020-09-24	MDR2	20	GX	Room Temp; Room Humidity	0027	Det	Low	Det
2020-09-24	MDR2	21	GX	Room Temp; Room Humidity	9844	Det	Medium	Det
2020-09-24	MDR2	22	GX	Room Temp; Room Humidity	9848	Det	Low	Det
2020-09-24	NEG22	NA	GX	Room Temp; Room Humidity	9877	Not Det	NA	NA
2020-09-24	MDR2	23	GX	Room Temp; Room Humidity	9951	Det	Low	Det
2020-09-24	MDR2	24	GX	Room Temp; Room Humidity	7936	Det	Low	Det
2020-09-24	MDR2	25	GX	Room Temp; Room Humidity	9642	Det	Low	Det
2020-09-24	MDR2	26	GX	Room Temp; Room Humidity	7956	Det	Low	Det
2020-09-24	MDR2	27	GX	Room Temp; Room Humidity	9628	Det	Low	Det
2020-09-24	MDR2	28	GX	Room Temp; Room Humidity	9446	Det	Low	Det
2020-09-24	MDR2	29	GX	Room Temp; Room Humidity	9460	Det	Low	Det
2020-09-24	MDR2	30	GX	Room Temp; Room Humidity	9438	Det	Low	Det
[truncated: 66 more columns]

## Sheet: color key
Light Yellow	GX/Omni Discordant Result (TB or RIF)
Yellow	Missing data from Cepheid output file
Orange	Initial error
Blue	Initial invalid
